# Supplementary material for: Broadband Complex Permittivity Spectra: Cole–Cole vs Circuit Models
Source: ACS Meas Sci Au. 2025 Sep 22;5(5):716–28. doi: 10.1021/acsmeasuresciau.5c00065 (PMC12532061; doi:10.1021/acsmeasuresciau.5c00065)
Supplement: Supplementary file 2 [file tg5c00065_si_002.xlsx]

## Sheet: Fig 2
MEASURED DATA
Freq [Hz]	|Z| [ohm]	θ [rad]
20	85300	-0.45898
21.1851	83487.2	-0.465652
22.4404	81738.4	-0.471841
23.77	79972.2	-0.47753
25.1785	78207.3	-0.482695
26.6704	76457	-0.487161
28.2508	74719.2	-0.490907
29.9247	72999.9	-0.493879
31.6979	71284.4	-0.496089
33.5761	69609	-0.497451
35.5656	67972.1	-0.497961
37.673	66374.8	-0.497646
39.9052	64807.5	-0.496326
42.2698	63291.6	-0.494506
44.7744	61818.5	-0.491652
47.4275	60391.8	-0.48806
50.2377	59018.3	-0.483635
53.2145	57706.6	-0.478712
56.3677	56439.7	-0.472969
59.7077	55227.4	-0.466421
63.2456	54081.6	-0.459691
66.9931	52988.9	-0.45219
70.9627	51950.7	-0.444158
75.1675	50964.2	-0.435782
79.6214	50031.4	-0.427049
84.3393	49145.4	-0.418033
89.3367	48305	-0.408773
94.6303	47514.5	-0.399356
100.237	46774.4	-0.389849
106.177	46060.9	-0.380091
112.468	45398.6	-0.3705
119.132	44774.7	-0.360744
126.191	44178.8	-0.350931
133.669	43618.1	-0.341229
141.589	43092.1	-0.331702
149.979	42594.4	-0.322223
158.866	42121.7	-0.31285
168.279	41677	-0.30365
178.25	41257.5	-0.294759
188.812	40859	-0.285728
200	40484.2	-0.27694
211.851	40124.3	-0.268323
224.404	39789.4	-0.259935
237.7	39470.6	-0.25169
251.785	39167.1	-0.243597
266.704	38877.8	-0.235681
282.508	38605.3	-0.227948
299.247	38353.5	-0.220344
316.979	38107	-0.213019
335.761	37877.4	-0.205818
355.656	37665.4	-0.19889
376.73	37464.7	-0.192151
399.052	37276.8	-0.185582
422.698	37101.7	-0.179276
447.744	36936.4	-0.173144
474.275	36781.9	-0.167264
502.377	36638	-0.16163
532.145	36502.8	-0.156275
563.677	36377.2	-0.151026
597.077	36261.9	-0.14608
632.456	36154.7	-0.141428
669.931	36054.7	-0.137024
709.627	35962.2	-0.132873
751.675	35875.2	-0.128998
796.214	35796.6	-0.125409
843.393	35723.5	-0.122084
893.367	35655.3	-0.119059
946.303	35592.1	-0.116264
1002.37	35534.2	-0.113742
1061.77	35479.6	-0.111506
1124.68	35429.7	-0.109561
1191.32	35384.3	-0.107917
1261.91	35340.8	-0.106542
1336.69	35300.4	-0.10545
1415.89	35263.1	-0.104671
1499.79	35229.4	-0.104197
1588.66	35193.3	-0.10397
1682.79	35162.2	-0.104081
1782.5	35132.2	-0.104495
1888.12	35103.7	-0.105205
2000	35075.6	-0.10624
2118.51	35049.4	-0.10759
2244.04	35022.4	-0.109259
2377	34996.2	-0.111255
2517.85	34969.8	-0.11361
2667.04	34943.5	-0.116309
2825.08	34917	-0.119356
2992.47	34888.6	-0.122785
3169.79	34861.7	-0.126597
3357.61	34833.9	-0.130798
3556.56	34805.7	-0.135426
3767.3	34774	-0.140463
3990.52	34739.2	-0.145954
4226.98	34701.5	-0.15188
4477.44	34659.7	-0.158274
4742.75	34614.2	-0.165193
5023.77	34564.2	-0.172586
5321.45	34510	-0.180525
5636.77	34449.7	-0.189002
5970.77	34383.5	-0.198067
6324.56	34310.5	-0.207718
6699.31	34230.3	-0.217983
7096.27	34141.1	-0.228887
7516.75	34042.5	-0.240482
7962.14	33934	-0.252751
8433.93	33814	-0.26575
8933.67	33680.8	-0.279494
9463.03	33534.7	-0.293962
10023.7	33373.4	-0.309121
10617.7	33193	-0.325312
11246.8	32996.4	-0.34222
11913.2	32783.3	-0.359743
12619.1	32546.4	-0.378379
13366.9	32287.8	-0.397817
14158.9	32007	-0.417991
14997.9	31698.9	-0.439082
15886.6	31363.3	-0.461041
16827.9	30998.7	-0.483783
17825	30604.3	-0.50739
18881.2	30183.2	-0.531548
20000	29727.1	-0.556575
21185.1	29239.6	-0.582402
22440.4	28723.6	-0.608599
23770	28174.2	-0.635471
25178.5	27592.6	-0.66289
26670.4	26983.8	-0.690569
28250.8	26344.1	-0.718667
29924.7	25680.7	-0.746888
31697.9	24987.6	-0.775468
33576.1	24271.4	-0.804183
35565.6	23547.4	-0.832458
37673	22805.8	-0.860646
39905.2	22045.7	-0.888878
42269.8	21282.6	-0.91661
44774.4	20512.5	-0.943857
47427.5	19738.7	-0.970894
50237.7	18968	-0.997265
53214.5	18204.9	-1.02295
56367.7	17446.2	-1.04812
59707.7	16699.9	-1.07253
63245.6	15965.6	-1.09627
66993.1	15250.2	-1.11914
70962.7	14549.2	-1.14126
75167.5	13866.4	-1.1626
79621.4	13206.8	-1.18308
84339.3	12566.2	-1.20274
89336.7	11947.7	-1.22153
94630.3	11354.3	-1.23951
100237	10785.5	-1.25672
106177	10230.5	-1.2733
112468	9703.49	-1.28903
119132	9205.04	-1.30388
126191	8720.65	-1.31818
133669	8259.75	-1.33177
141589	7823.3	-1.3446
149979	7405.6	-1.35683
158866	7007.74	-1.36853
168279	6630.75	-1.37953
178250	6271.12	-1.38999
188812	5932.38	-1.39982
200000	5608.57	-1.40919
211851	5301.13	-1.41809
224404	5011.92	-1.42646
237700	4736.41	-1.43441
251785	4475.21	-1.44192
266704	4228.72	-1.449
282508	3995.09	-1.45569
299247	3774.2	-1.46197
316979	3564.38	-1.46802
335761	3366.52	-1.47369
355656	3179.34	-1.47905
376730	3002.78	-1.48405
399052	2834.41	-1.48881
422698	2676.84	-1.49331
447744	2527.56	-1.49756
474275	2383.38	-1.50156
502377	2249.43	-1.50526
532145	2123.74	-1.50868
563677	2003.9	-1.5119
597077	1890.92	-1.51486
632456	1785.19	-1.51779
669931	1685.35	-1.52051
709627	1590.41	-1.52307
751675	1500.34	-1.52535
796214	1415.1	-1.52756
843393	1335.39	-1.52945
893367	1259.65	-1.53123
946303	1187.76	-1.53302
1.00237e+06	1120.02	-1.535
1.06177e+06	1056.1	-1.53651
1.12468e+06	995.327	-1.53823
1.19132e+06	937.684	-1.53923
1.26191e+06	883.96	-1.54021
1.33669e+06	833.013	-1.54107
1.41589e+06	784.257	-1.54204
1.49979e+06	737.123	-1.54294
1.58866e+06	695.652	-1.54314
1.68279e+06	655.51	-1.54372
1.7825e+06	616.197	-1.54418
1.88812e+06	578.368	-1.54466
2e+06	541.269	-1.54507

## Sheet: Fig 3
Same as Figure 2
Convert the |Z| and phase angles into Z' and Z''

## Sheet: Fig 4
MEASURED DATA
LCR (Low frequency) refers to Figure 2 then converted with equation: Z* to complex permittivity
TDR (High frequency data) refers to this sheet
LCR	LCR	LCR		TDR	TDR	TDR		Geometric factor for LCR
Freq [Hz]	𝜅' [ ]	𝜅"eff [ ]		Freq [Hz]	𝜅' [ ]	𝜅"eff [ ]		0.8
20	5834.98	11807.4		1000000	19.3996	1.06006
21.1851	5704.05	11351.2		2000000	19.4956	0.77801
22.4404	5567.82	10911.2		3000000	19.6053	0.641565
23.77	5432.25	10497.6		4000000	19.6867	0.555724
25.1785	5296.38	10106.8		5000000	19.7223	0.497972
26.6704	5158.11	9736.92		6000000	19.7237	0.459086
28.2508	5018.03	9387.32		7000000	19.7244	0.433402
29.9247	4875.83	9056.47		8000000	19.7394	0.41708
31.6979	4733.19	8745.17		9000000	19.7688	0.407303
33.5761	4587.48	8448.45		10000000	19.8057	0.402732
35.5656	4439.33	8165.67		11000000	19.8417	0.403256
37.673	4289.36	7895.75		12000000	19.8733	0.408736
39.9052	4137.27	7639.81		13000000	19.9027	0.418988
42.2698	3985.94	7392.44		14000000	19.9374	0.433737
44.7744	3832.23	7156.19		15000000	19.9665	0.453029
47.4275	3678.46	6928.74		16000000	19.9938	0.476352
50.2377	3523.85	6709.04		17000000	20.0189	0.503903
53.2145	3370.42	6494.38		18000000	20.0413	0.535713
56.3677	3217.26	6287.3		19000000	20.0611	0.571863
59.7077	3064.16	6086.07		20000000	20.0749	0.612467
63.2456	2914.49	5887.1		21000000	20.085	0.656284
66.9931	2765.57	5693.3		22000000	20.0914	0.699088
70.9627	2618.93	5503.45		23000000	20.0946	0.74067
75.1675	2475.83	5317.08		24000000	20.0945	0.781451
79.6214	2336.17	5133.83		25000000	20.0903	0.821486
84.3393	2200.68	4954.07		26000000	20.0825	0.860855
89.3367	2069.56	4777.68		27000000	20.072	0.899742
94.6303	1943.03	4603.96		28000000	20.0629	0.938773
100.237	1821.31	4432.71		29000000	20.0551	0.977907
106.177	1704.5	4266.4		30000000	20.0479	1.01674
112.468	1593.36	4101.97		31000000	20.0406	1.05572
119.132	1486.82	3941.17		32000000	20.033	1.09485
126.191	1385.51	3784.67		33000000	20.0266	1.13426
133.669	1289.64	3631.57		34000000	20.0282	1.17413
141.589	1199.25	3481.85		35000000	20.0278	1.21484
149.979	1113.82	3336.2		36000000	20.0296	1.25568
158.866	1033.41	3194.75		37000000	20.0322	1.29678
168.279	957.931	3057.16		38000000	20.0346	1.33798
178.25	887.582	2923.5		39000000	20.0365	1.37922
188.812	820.903	2794.4		40000000	20.0394	1.42047
200	758.728	2669.28		41000000	20.0435	1.46195
211.851	700.774	2548.7		42000000	20.0493	1.50337
224.404	646.767	2431.89		43000000	20.0561	1.54425
237.7	596.415	2319.39		44000000	20.0622	1.5848
251.785	549.539	2211.13		45000000	20.0664	1.62491
266.704	505.995	2107.05		46000000	20.0684	1.66449
282.508	465.557	2006.88		47000000	20.0679	1.70355
299.247	427.886	1910.37		48000000	20.0672	1.74246
316.979	393.257	1818.1		49000000	20.0649	1.78099
335.761	361.063	1729.44		50000000	20.0619	1.81914
355.656	331.402	1644.23		51000000	20.0589	1.85696
376.73	304.015	1562.65		52000000	20.0551	1.89449
399.052	278.709	1484.54		53000000	20.0486	1.93161
422.698	255.477	1409.75		54000000	20.0308	1.96809
447.744	234.062	1338.3		55000000	20.018	2.00433
474.275	214.434	1270.03		56000000	20.0045	2.04052
502.377	196.449	1204.82		57000000	19.9909	2.07647
532.145	180.031	1142.62		58000000	19.976	2.1124
563.677	164.863	1083.3		59000000	19.9578	2.14841
597.077	151.058	1026.72		60000000	19.9316	2.18453
632.456	138.507	972.811		61000000	19.9061	2.22121
669.931	127.065	921.508		62000000	19.881	2.25831
709.627	116.644	872.69		63000000	19.8562	2.29676
751.675	107.185	826.292		64000000	19.8311	2.33587
796.214	98.6052	782.142		65000000	19.8051	2.3757
843.393	90.8188	740.206		66000000	19.7783	2.41637
893.367	83.7844	700.394		67000000	19.7554	2.45809
946.303	77.3864	662.606		68000000	19.7298	2.50143
1002.37	71.5963	626.744		69000000	19.7055	2.54609
1061.77	66.3696	592.744		70000000	19.6823	2.59313
1124.68	61.6554	560.495		71000000	19.6603	2.64135
1191.32	57.41	529.916		72000000	19.6389	2.69072
1261.91	53.5764	500.963		73000000	19.6166	2.74119
1336.69	50.1201	473.536		74000000	19.5902	2.79269
1415.89	47.0179	447.557		75000000	19.5655	2.84525
1499.79	44.2298	422.945		76000000	19.5382	2.89825
1588.66	41.7078	399.705		77000000	19.5078	2.95408
1682.79	39.4514	377.675		78000000	19.4767	3.01086
1782.5	37.4242	356.837		79000000	19.4487	3.06865
1888.12	35.5985	337.125		80000000	19.4242	3.12752
2000	33.9639	318.486		81000000	19.402	3.18689
2118.51	32.4942	300.852		82000000	19.3798	3.24699
2244.04	31.1743	284.19		83000000	19.3549	3.30883
2377	29.9885	268.434		84000000	19.3265	3.37083
2517.85	28.9295	253.542		85000000	19.2962	3.43283
2667.04	27.978	239.464		86000000	19.2653	3.49471
2825.08	27.1224	226.159		87000000	19.2219	3.55639
2992.47	26.3586	213.593		88000000	19.1875	3.61702
3169.79	25.6724	201.703		89000000	19.154	3.67731
3357.61	25.056	190.469		90000000	19.1214	3.73822
3556.56	24.5061	179.848		91000000	19.0884	3.79856
3767.3	24.012	169.824		92000000	19.0528	3.8581
3990.52	23.5723	160.357		93000000	19.013	3.91665
4226.98	23.1757	151.417		94000000	18.9501	3.97414
4477.44	22.8203	142.976		95000000	18.9072	4.02951
4742.75	22.5067	135.003		96000000	18.8657	4.08462
5023.77	22.2214	127.475		97000000	18.8249	4.13865
5321.45	21.9676	120.363		98000000	18.7841	4.19151
5636.77	21.7392	113.648		99000000	18.7427	4.24312
5970.77	21.5363	107.306		100000000	18.7095	4.2934
6324.56	21.3537	101.318		101000000	18.6334	4.34292
6699.31	21.1894	95.6621		102000000	18.5905	4.38921
7096.27	21.0425	90.3227		103000000	18.5474	4.43469
7516.75	20.9131	85.2804		104000000	18.5049	4.47887
7962.14	20.7958	80.5183		105000000	18.4634	4.52175
8433.93	20.6921	76.0213		106000000	18.4224	4.5633
8933.67	20.6002	71.7762		107000000	18.3555	4.60352
9463.03	20.5152	67.7666		108000000	18.3137	4.64119
10023.7	20.4334	63.9827		109000000	18.2725	4.67771
10617.7	20.376	60.4099		110000000	18.2332	4.71349
11246.8	20.3179	57.0349		111000000	18.1966	4.74831
11913.2	20.2527	53.8478		112000000	18.162	4.78221
12619.1	20.2098	50.8379		113000000	18.1285	4.81516
13366.9	20.1688	47.9956		114000000	18.0764	4.84719
14158.9	20.1258	45.3115		115000000	18.0442	4.87732
14997.9	20.0912	42.7784		116000000	18.0128	4.90672
15886.6	20.0619	40.3867		117000000	17.9826	4.93535
16827.9	20.0347	38.1302		118000000	17.9536	4.96326
17825	20.0131	35.9988		119000000	17.9255	4.99051
18881.2	19.984	33.9864		120000000	17.884	5.01715
20000	19.9648	32.088		121000000	17.8579	5.04249
21185.1	19.9511	30.2929		122000000	17.8325	5.06737
22440.4	19.9294	28.5999		123000000	17.8079	5.0916
23770	19.9142	27.0013		124000000	17.7848	5.11543
25178.5	19.9028	25.4921		125000000	17.763	5.13895
26670.4	19.8871	24.0678		126000000	17.7422	5.16222
28250.8	19.8768	22.7238		127000000	17.7134	5.18526
29924.7	19.8629	21.4549		128000000	17.6925	5.20757
31697.9	19.8589	20.2573		129000000	17.6718	5.22969
33576.1	19.8586	19.1262		130000000	17.6518	5.25133
35565.6	19.8426	18.0577		131000000	17.6332	5.27286
37673	19.8302	17.0498		132000000	17.6158	5.29431
39905.2	19.8286	16.0977		133000000	17.5988	5.31569
42269.8	19.8198	15.1984		134000000	17.5784	5.33698
44774.4	19.8118	14.3524		135000000	17.56	5.35791
47427.5	19.8104	13.5502		136000000	17.5418	5.37841
50237.7	19.8064	12.7942		137000000	17.5242	5.39892
53214.5	19.799	12.0801		138000000	17.5071	5.41949
56367.7	19.7975	11.4058		139000000	17.4901	5.44013
59707.7	19.7942	10.7691		140000000	17.4722	5.46083
63245.6	19.7933	10.1672		141000000	17.4548	5.48155
66993.1	19.7873	9.59885		142000000	17.4376	5.50239
70962.7	19.7857	9.06306		143000000	17.4207	5.52287
75167.5	19.7858	8.55716		144000000	17.4038	5.54348
79621.4	19.7815	8.07857		145000000	17.3865	5.56419
84339.3	19.7806	7.62807		146000000	17.3689	5.585
89336.7	19.7798	7.20381		147000000	17.3545	5.60588
94630.3	19.7746	6.80175		148000000	17.3386	5.62707
100237	19.7664	6.42072		149000000	17.3227	5.6484
106177	19.7764	6.06335		150000000	17.3061	5.66937
112468	19.7766	5.72461		151000000	17.2884	5.69041
119132	19.7637	5.40429		152000000	17.2699	5.71154
126191	19.7695	5.10305		153000000	17.2511	5.73278
133669	19.7723	4.8183		154000000	17.2396	5.75411
141589	19.7676	4.54928		155000000	17.2216	5.7758
149979	19.7685	4.29557		156000000	17.2038	5.79691
158866	19.771	4.05445		157000000	17.1857	5.8183
168279	19.7695	3.82808		158000000	17.1677	5.83975
178250	19.7728	3.61459		159000000	17.1497	5.86134
188812	19.7671	3.41313		160000000	17.1419	5.8831
200000	19.7698	3.2231		161000000	17.1242	5.90537
211851	19.7742	3.04329		162000000	17.1064	5.92764
224404	19.7701	2.87352		163000000	17.0883	5.94946
237700	19.772	2.71353		164000000	17.0699	5.9713
251785	19.7752	2.56273		165000000	17.0512	5.99318
266704	19.7749	2.42056		166000000	17.0323	6.01511
282508	19.7761	2.28655		167000000	17.0247	6.03707
299247	19.7765	2.16068		168000000	17.0062	6.05953
316979	19.782	2.04036		169000000	16.9875	6.08197
335761	19.7843	1.9272		170000000	16.9687	6.10413
355656	19.7872	1.82057		171000000	16.9502	6.12641
376730	19.7875	1.72088		172000000	16.9323	6.1488
399052	19.7983	1.62678		173000000	16.915	6.17125
422698	19.7981	1.5371		174000000	16.9079	6.19376
447744	19.8009	1.45267		175000000	16.8912	6.2168
474275	19.8297	1.37514		176000000	16.8743	6.23913
502377	19.8402	1.30205		177000000	16.8563	6.26193
532145	19.8432	1.23424		178000000	16.8373	6.28481
563677	19.8574	1.1708		179000000	16.8186	6.30764
597077	19.87	1.11267		180000000	16.8167	6.33041
632456	19.8727	1.05445		181000000	16.7997	6.35376
669931	19.8752	1.00021		182000000	16.7857	6.37692
709627	19.886	0.949719		183000000	16.7717	6.39977
751675	19.9027	0.905102		184000000	16.7561	6.42281
796214	19.9232	0.861953		185000000	16.7389	6.44598
843393	19.933	0.824569		186000000	16.7219	6.46928
893367	19.9509	0.789727		187000000	16.7185	6.49272
946303	19.9761	0.754914		188000000	16.7057	6.51672
1.00237e+06	20.0008	0.716273		189000000	16.693	6.54081
1.06177e+06	20.0258	0.686936		190000000	16.6802	6.56432
1.12468e+06	20.0611	0.653537		191000000	16.6668	6.58797
1.19132e+06	20.1038	0.634877		192000000	16.6538	6.61177
1.26191e+06	20.1333	0.615901		193000000	16.6423	6.63571
1.33669e+06	20.1701	0.599714		194000000	16.6421	6.65973
1.41589e+06	20.2261	0.581822		195000000	16.6302	6.68397
1.49979e+06	20.3162	0.566099		196000000	16.618	6.70725
1.58866e+06	20.3233	0.562129		197000000	16.6065	6.73045
1.68279e+06	20.3616	0.551519		198000000	16.5961	6.75359
1.7825e+06	20.4493	0.544485		199000000	16.5862	6.77667
1.88812e+06	20.5683	0.537798		200000000	16.587	6.79963
2e+06	20.7489	0.533962		201000000	16.5767	6.82315
				202000000	16.5629	6.84592
				203000000	16.5494	6.86753
				204000000	16.5391	6.88915
				205000000	16.5329	6.9108
				206000000	16.5297	6.93227
				207000000	16.5333	6.95336
				208000000	16.5274	6.97442
				209000000	16.5185	6.99509
				210000000	16.5079	7.01497
				211000000	16.4973	7.03442
				212000000	16.4872	7.0533
				213000000	16.4776	7.07155
				214000000	16.4746	7.08924
				215000000	16.4641	7.10716
				216000000	16.451	7.12431
				217000000	16.4352	7.14085
				218000000	16.4175	7.1567
				219000000	16.3996	7.17192
				220000000	16.3898	7.18666
				221000000	16.3643	7.20173
				222000000	16.3466	7.21623
				223000000	16.3262	7.23071
				224000000	16.3026	7.24441
				225000000	16.2773	7.25743
				226000000	16.252	7.2702
				227000000	16.2264	7.2832
				228000000	16.1982	7.29746
				229000000	16.1652	7.31184
				230000000	16.1301	7.32648
				231000000	16.0962	7.34071
				232000000	16.0647	7.35462
				233000000	16.0329	7.36858
				234000000	15.9795	7.3829
				235000000	15.9329	7.39802
				236000000	15.8856	7.41328
				237000000	15.8403	7.42849
				238000000	15.7967	7.4435
				239000000	15.7518	7.45807
				240000000	15.6944	7.47197
				241000000	15.6385	7.48559
				242000000	15.5834	7.49902
				243000000	15.5299	7.513
				244000000	15.4761	7.52736
				245000000	15.4213	7.54153
				246000000	15.3659	7.55487
				247000000	15.2984	7.56711
				248000000	15.2401	7.57787
				249000000	15.1874	7.58808
				250000000	15.1369	7.5972
				251000000	15.0824	7.60495
				252000000	15.0191	7.61133
				253000000	14.9475	7.61645
				254000000	14.8663	7.62042
				255000000	14.7969	7.62278
				256000000	14.7361	7.6241
				257000000	14.677	7.62417
				258000000	14.6098	7.62306
				259000000	14.5312	7.62061
				260000000	14.4451	7.61667
				261000000	14.3695	7.61141
				262000000	14.2967	7.60523
				263000000	14.2283	7.59958
				264000000	14.165	7.59416
				265000000	14.1051	7.58874
				266000000	14.0442	7.58288
				267000000	13.9774	7.57627
				268000000	13.9003	7.56854
				269000000	13.8203	7.56012
				270000000	13.7493	7.55165
				271000000	13.6907	7.54337
				272000000	13.6386	7.53558
				273000000	13.5851	7.52829
				274000000	13.5343	7.52139
				275000000	13.4997	7.51525
				276000000	13.4662	7.50955
				277000000	13.4256	7.50407
				278000000	13.3764	7.49876
				279000000	13.327	7.49387
				280000000	13.2866	7.48985
				281000000	13.2688	7.48677
				282000000	13.252	7.48463
				283000000	13.228	7.48286
				284000000	13.1998	7.48128
				285000000	13.1762	7.48015
				286000000	13.1613	7.47974
				287000000	13.1542	7.47999
				288000000	13.1248	7.4796
				289000000	13.0923	7.47902
				290000000	13.0659	7.47893
				291000000	13.049	7.47946
				292000000	13.0366	7.48059
				293000000	13.0212	7.48193
				294000000	12.9905	7.48309
				295000000	12.9735	7.4839
				296000000	12.9607	7.48467
				297000000	12.9489	7.48565
				298000000	12.9349	7.48676
				299000000	12.9189	7.488
				300000000	12.9059	7.4895
				301000000	12.9056	7.49163
				302000000	12.906	7.4942
				303000000	12.9009	7.49703
				304000000	12.8885	7.49976
				305000000	12.8721	7.50237
				306000000	12.8575	7.50499
				307000000	12.8475	7.50776
				308000000	12.8459	7.51071
				309000000	12.8432	7.51376
				310000000	12.8373	7.51703
				311000000	12.8287	7.52024
				312000000	12.8206	7.52343
				313000000	12.8147	7.52666
				314000000	12.8067	7.53002
				315000000	12.7976	7.53315
				316000000	12.7849	7.53623
				317000000	12.7713	7.53931
				318000000	12.76	7.54242
				319000000	12.7527	7.54584
				320000000	12.7516	7.54973
				321000000	12.7515	7.55411
				322000000	12.7516	7.55852
				323000000	12.7519	7.56277
				324000000	12.7517	7.56704
				325000000	12.7503	7.5714
				326000000	12.7475	7.57591
				327000000	12.7439	7.58058
				328000000	12.7396	7.5853
				329000000	12.7337	7.59016
				330000000	12.7265	7.59535
				331000000	12.72	7.60058
				332000000	12.7159	7.60583
				333000000	12.7141	7.61116
				334000000	12.7129	7.61664
				335000000	12.708	7.62208
				336000000	12.7033	7.6276
				337000000	12.6997	7.63345
				338000000	12.6962	7.6393
				339000000	12.6912	7.64512
				340000000	12.6885	7.65094
				341000000	12.679	7.65676
				342000000	12.6761	7.66256
				343000000	12.674	7.66827
				344000000	12.6689	7.67407
				345000000	12.6601	7.67987
				346000000	12.6508	7.68577
				347000000	12.6543	7.69195
				348000000	12.6559	7.69849
				349000000	12.6569	7.70498
				350000000	12.6556	7.71109
				351000000	12.6518	7.71683
				352000000	12.6459	7.72213
				353000000	12.6385	7.72718
				354000000	12.6257	7.73225
				355000000	12.6144	7.73728
				356000000	12.6056	7.74212
				357000000	12.6002	7.74717
				358000000	12.5955	7.7523
				359000000	12.5887	7.75742
				360000000	12.5839	7.76262
				361000000	12.5651	7.76804
				362000000	12.5548	7.77334
				363000000	12.5461	7.77815
				364000000	12.5372	7.78283
				365000000	12.5271	7.78721
				366000000	12.5172	7.79132
				367000000	12.5097	7.79539
				368000000	12.501	7.79978
				369000000	12.4914	7.80433
				370000000	12.4802	7.809
				371000000	12.4669	7.81397
				372000000	12.4514	7.81905
				373000000	12.4362	7.82422
				374000000	12.4318	7.82981
				375000000	12.4196	7.83623
				376000000	12.4136	7.84294
				377000000	12.4113	7.85073
				378000000	12.4063	7.85891
				379000000	12.3945	7.86722
				380000000	12.3901	7.87583
				381000000	12.3707	7.88554
				382000000	12.3576	7.89609
				383000000	12.3474	7.90663
				384000000	12.3364	7.91768
				385000000	12.3192	7.92889
				386000000	12.2965	7.9401
				387000000	12.2901	7.95151
				388000000	12.2742	7.96394
				389000000	12.2631	7.97725
				390000000	12.2576	7.99117
				391000000	12.2549	8.0061
				392000000	12.2509	8.02174
				393000000	12.2439	8.03769
				394000000	12.2449	8.05369
				395000000	12.229	8.06979
				396000000	12.2132	8.08557
				397000000	12.2023	8.10157
				398000000	12.1942	8.11771
				399000000	12.1833	8.13391
				400000000	12.1793	8.14994
				401000000	12.1515	8.16621
				402000000	12.1323	8.18193
				403000000	12.1182	8.19704
				404000000	12.1055	8.21163
				405000000	12.0857	8.22572
				406000000	12.0549	8.23941
				407000000	12.0335	8.25297
				408000000	12.0048	8.26741
				409000000	11.9768	8.28201
				410000000	11.9519	8.296
				411000000	11.9307	8.30972
				412000000	11.9108	8.32288
				413000000	11.8879	8.33511
				414000000	11.8587	8.3461
				415000000	11.8295	8.35629
				416000000	11.7948	8.3654
				417000000	11.7596	8.37391
				418000000	11.7276	8.3819
				419000000	11.6985	8.38936
				420000000	11.6829	8.3961
				421000000	11.6347	8.40236
				422000000	11.6051	8.40798
				423000000	11.575	8.4128
				424000000	11.5434	8.41714
				425000000	11.5109	8.42091
				426000000	11.479	8.42394
				427000000	11.4322	8.42607
				428000000	11.4072	8.42777
				429000000	11.3876	8.42906
				430000000	11.3664	8.4296
				431000000	11.3377	8.42943
				432000000	11.2991	8.42809
				433000000	11.2525	8.42514
				434000000	11.2119	8.42059
				435000000	11.1623	8.41563
				436000000	11.1159	8.41056
				437000000	11.0743	8.40639
				438000000	11.0391	8.40285
				439000000	11.0099	8.39968
				440000000	11.0062	8.39652
				441000000	10.9666	8.39323
				442000000	10.9302	8.38975
				443000000	10.8932	8.38612
				444000000	10.8597	8.38286
				445000000	10.8307	8.38022
				446000000	10.8031	8.3778
				447000000	10.7823	8.37482
				448000000	10.7504	8.3711
				449000000	10.7153	8.36627
				450000000	10.679	8.36153
				451000000	10.6454	8.35653
				452000000	10.6177	8.35167
				453000000	10.5947	8.34703
				454000000	10.5903	8.34253
				455000000	10.5647	8.33839
				456000000	10.5334	8.33438
				457000000	10.5039	8.3305
				458000000	10.4848	8.32733
				459000000	10.4763	8.32504
				460000000	10.4835	8.3231
				461000000	10.4657	8.32061
				462000000	10.4365	8.31668
				463000000	10.4034	8.31234
				464000000	10.3745	8.30793
				465000000	10.3531	8.30406
				466000000	10.335	8.30079
				467000000	10.3177	8.29776
				468000000	10.2973	8.29502
				469000000	10.2655	8.2924
				470000000	10.2236	8.28992
				471000000	10.1812	8.28803
				472000000	10.1495	8.28725
				473000000	10.1315	8.28789
				474000000	10.1289	8.28984
				475000000	10.1178	8.29198
				476000000	10.1051	8.29494
				477000000	10.0914	8.29861
				478000000	10.0801	8.30328
				479000000	10.0707	8.30898
				480000000	10.0468	8.3153
				481000000	10.0379	8.32164
				482000000	10.0252	8.32795
				483000000	10.0055	8.33359
				484000000	9.98168	8.33901
				485000000	9.96045	8.34439
				486000000	9.94749	8.34999
				487000000	9.94215	8.35602
				488000000	9.94148	8.36209
				489000000	9.93727	8.36834
				490000000	9.92758	8.37392
				491000000	9.91612	8.37887
				492000000	9.90649	8.38344
				493000000	9.89737	8.38789
				494000000	9.87699	8.39212
				495000000	9.86169	8.39587
				496000000	9.84144	8.39835
				497000000	9.81951	8.39992
				498000000	9.79945	8.40114
				499000000	9.78249	8.40244
				500000000	9.74986	8.40371
				501000000	9.73621	8.40449
				502000000	9.71806	8.40442
				503000000	9.69055	8.40293
				504000000	9.6552	8.40049
				505000000	9.61835	8.39725
				506000000	9.58556	8.39343
				507000000	9.55027	8.38915
				508000000	9.52285	8.38485
				509000000	9.49611	8.38019
				510000000	9.47205	8.37535
				511000000	9.45176	8.37006
				512000000	9.43279	8.36436
				513000000	9.41057	8.35839
				514000000	9.37283	8.3522
				515000000	9.35209	8.34621
				516000000	9.33568	8.33985
				517000000	9.31813	8.33303
				518000000	9.29461	8.32576
				519000000	9.26607	8.31827
				520000000	9.22611	8.31081
				521000000	9.20999	8.30383
				522000000	9.19664	8.29676
				523000000	9.1763	8.2891
				524000000	9.14575	8.28071
				525000000	9.11117	8.27181
				526000000	9.08125	8.2629
				527000000	9.06123	8.25437
				528000000	9.03604	8.24651
				529000000	9.00879	8.23872
				530000000	8.98182	8.2311
				531000000	8.9584	8.22333
				532000000	8.93892	8.21546
				533000000	8.92106	8.20752
				534000000	8.89959	8.19953
				535000000	8.87958	8.19147
				536000000	8.8671	8.18387
				537000000	8.85648	8.17685
				538000000	8.8408	8.17025
				539000000	8.81874	8.16384
				540000000	8.79832	8.15752
				541000000	8.78563	8.15155
				542000000	8.77839	8.14579
				543000000	8.76853	8.14036
				544000000	8.75042	8.13484
				545000000	8.72614	8.12898
				546000000	8.7032	8.12283
				547000000	8.68882	8.11662
				548000000	8.67725	8.11049
				549000000	8.66714	8.10442
				550000000	8.6564	8.09861
				551000000	8.64327	8.09276
				552000000	8.62675	8.08667
				553000000	8.60681	8.08029
				554000000	8.57862	8.07368
				555000000	8.55672	8.06683
				556000000	8.54091	8.05964
				557000000	8.52989	8.05297
				558000000	8.52118	8.04677
				559000000	8.51373	8.04081
				560000000	8.51051	8.03487
				561000000	8.50463	8.02867
				562000000	8.49384	8.02206
				563000000	8.47681	8.01496
				564000000	8.4563	8.0076
				565000000	8.43742	8.00013
				566000000	8.42365	7.99262
				567000000	8.40634	7.98506
				568000000	8.38802	7.9771
				569000000	8.3674	7.96887
				570000000	8.34801	7.96025
				571000000	8.33312	7.95169
				572000000	8.3228	7.94322
				573000000	8.31498	7.93483
				574000000	8.30042	7.92648
				575000000	8.28462	7.91792
				576000000	8.26894	7.90896
				577000000	8.25444	7.89999
				578000000	8.24067	7.89107
				579000000	8.22743	7.88228
				580000000	8.21648	7.87371
				581000000	8.20793	7.86594
				582000000	8.19538	7.85819
				583000000	8.17995	7.85011
				584000000	8.16514	7.84198
				585000000	8.15406	7.83402
				586000000	8.14715	7.82639
				587000000	8.13552	7.81906
				588000000	8.12415	7.81202
				589000000	8.10983	7.80499
				590000000	8.09533	7.79805
				591000000	8.08295	7.79148
				592000000	8.07261	7.7854
				593000000	8.0628	7.77975
				594000000	8.05658	7.77443
				595000000	8.0453	7.76961
				596000000	8.0364	7.76477
				597000000	8.03031	7.76018
				598000000	8.02543	7.75567
				599000000	8.0194	7.75096
				600000000	8.01268	7.74591
				601000000	8.00738	7.74099
				602000000	8.00302	7.73612
				603000000	7.99911	7.73158
				604000000	7.99443	7.72724
				605000000	7.98811	7.72307
				606000000	7.97995	7.71905
				607000000	7.97269	7.71522
				608000000	7.96644	7.71181
				609000000	7.96173	7.70846
				610000000	7.95737	7.70498
				611000000	7.95207	7.70149
				612000000	7.94492	7.69804
				613000000	7.93702	7.69471
				614000000	7.93953	7.69156
				615000000	7.93207	7.68856
				616000000	7.92261	7.68577
				617000000	7.91049	7.68297
				618000000	7.89629	7.68005
				619000000	7.88089	7.67694
				620000000	7.87447	7.67363
				621000000	7.86058	7.67037
				622000000	7.84573	7.66694
				623000000	7.83363	7.66344
				624000000	7.82712	7.66009
				625000000	7.82561	7.65705
				626000000	7.82597	7.65431
				627000000	7.83249	7.65177
				628000000	7.82871	7.649
				629000000	7.82346	7.64596
				630000000	7.81632	7.64249
				631000000	7.8062	7.63855
				632000000	7.79321	7.63418
				633000000	7.77977	7.62948
				634000000	7.77495	7.62459
				635000000	7.7705	7.61959
				636000000	7.76565	7.61427
				637000000	7.75865	7.60858
				638000000	7.74912	7.60242
				639000000	7.73799	7.59575
				640000000	7.7285	7.58857
				641000000	7.71287	7.58061
				642000000	7.69493	7.57198
				643000000	7.67714	7.5628
				644000000	7.66146	7.55347
				645000000	7.64796	7.54409
				646000000	7.63593	7.53461
				647000000	7.62382	7.52488
				648000000	7.61565	7.51486
				649000000	7.60893	7.50456
				650000000	7.60123	7.49424
				651000000	7.59027	7.48376
				652000000	7.57619	7.47304
				653000000	7.56115	7.462
				654000000	7.5459	7.45069
				655000000	7.53432	7.43925
				656000000	7.52319	7.42809
				657000000	7.51147	7.41686
				658000000	7.49891	7.40556
				659000000	7.48657	7.39417
				660000000	7.48271	7.38282
				661000000	7.4719	7.3716
				662000000	7.46117	7.36056
				663000000	7.45073	7.34996
				664000000	7.43999	7.33961
				665000000	7.42976	7.32951
				666000000	7.42131	7.31971
				667000000	7.4229	7.31025
				668000000	7.41783	7.30105
				669000000	7.41035	7.2918
				670000000	7.40106	7.2825
				671000000	7.39252	7.2734
				672000000	7.38764	7.26482
				673000000	7.38739	7.25693
				674000000	7.39555	7.24956
				675000000	7.39258	7.24215
				676000000	7.38703	7.23496
				677000000	7.38119	7.22786
				678000000	7.3776	7.22102
				679000000	7.37742	7.21459
				680000000	7.38011	7.20863
				681000000	7.37773	7.2027
				682000000	7.3752	7.19703
				683000000	7.37449	7.19195
				684000000	7.37626	7.18719
				685000000	7.37949	7.18284
				686000000	7.38259	7.179
				687000000	7.38565	7.17565
				688000000	7.38222	7.17252
				689000000	7.37898	7.16964
				690000000	7.37564	7.16731
				691000000	7.3715	7.16534
				692000000	7.36729	7.16385
				693000000	7.36539	7.16296
				694000000	7.37281	7.16269
				695000000	7.37804	7.16288
				696000000	7.38187	7.16345
				697000000	7.38085	7.16422
				698000000	7.37578	7.1649
				699000000	7.37142	7.16569
				700000000	7.37517	7.16701
				701000000	7.37962	7.16872
				702000000	7.38133	7.17089
				703000000	7.38333	7.17334
				704000000	7.38391	7.17547
				705000000	7.38301	7.17723
				706000000	7.38219	7.17884
				707000000	7.38935	7.18051
				708000000	7.3909	7.18181
				709000000	7.39541	7.1828
				710000000	7.39936	7.1835
				711000000	7.39855	7.18392
				712000000	7.393	7.18404
				713000000	7.38668	7.1839
				714000000	7.38522	7.18353
				715000000	7.38216	7.18249
				716000000	7.37807	7.18102
				717000000	7.37084	7.1791
				718000000	7.36053	7.17679
				719000000	7.34925	7.17398
				720000000	7.34551	7.17069
				721000000	7.33015	7.1669
				722000000	7.3219	7.16274
				723000000	7.31686	7.15892
				724000000	7.31118	7.15463
				725000000	7.30001	7.14938
				726000000	7.28198	7.14297
				727000000	7.25207	7.13565
				728000000	7.23505	7.12782
				729000000	7.22513	7.12018
				730000000	7.21789	7.1127
				731000000	7.20738	7.10519
				732000000	7.19247	7.09746
				733000000	7.17843	7.08959
				734000000	7.18144	7.08178
				735000000	7.17557	7.07378
				736000000	7.16689	7.06575
				737000000	7.15409	7.0569
				738000000	7.13877	7.04734
				739000000	7.12474	7.03728
				740000000	7.12006	7.02699
				741000000	7.10945	7.01659
				742000000	7.09649	7.00609
				743000000	7.08266	6.99586
				744000000	7.07148	6.98565
				745000000	7.0639	6.97554
				746000000	7.05722	6.96564
				747000000	7.03757	6.95604
				748000000	7.01753	6.9463
				749000000	7.00177	6.93697
				750000000	6.99414	6.92785
				751000000	6.99308	6.91918
				752000000	6.99377	6.91083
				753000000	6.99204	6.90269
				754000000	6.98922	6.89471
				755000000	6.98111	6.88697
				756000000	6.97308	6.87954
				757000000	6.96441	6.87214
				758000000	6.95498	6.86498
				759000000	6.94587	6.85824
				760000000	6.9429	6.85208
				761000000	6.93008	6.8461
				762000000	6.92579	6.84083
				763000000	6.92607	6.83605
				764000000	6.92945	6.83164
				765000000	6.93357	6.82749
				766000000	6.93712	6.82358
				767000000	6.9434	6.81992
				768000000	6.94111	6.81614
				769000000	6.94225	6.81267
				770000000	6.946	6.80997
				771000000	6.94774	6.80756
				772000000	6.94312	6.80521
				773000000	6.93256	6.80287
				774000000	6.92526	6.80076
				775000000	6.92243	6.79942
				776000000	6.92357	6.79858
				777000000	6.92662	6.79861
				778000000	6.92875	6.79916
				779000000	6.92867	6.79994
				780000000	6.92348	6.80079
				781000000	6.91901	6.80158
				782000000	6.92053	6.80259
				783000000	6.92066	6.8034
				784000000	6.91756	6.80407
				785000000	6.91082	6.80453
				786000000	6.90244	6.8049
				787000000	6.89598	6.80543
				788000000	6.89172	6.80636
				789000000	6.8914	6.80773
				790000000	6.89345	6.80933
				791000000	6.89571	6.81109
				792000000	6.89683	6.81282
				793000000	6.89733	6.81436
				794000000	6.90028	6.8156
				795000000	6.89627	6.81608
				796000000	6.89257	6.81625
				797000000	6.88939	6.81619
				798000000	6.88592	6.81602
				799000000	6.88106	6.81566
				800000000	6.87793	6.815
				801000000	6.86557	6.81414
				802000000	6.85293	6.81269
				803000000	6.8385	6.81096
				804000000	6.82425	6.80882
				805000000	6.81086	6.8063
				806000000	6.79802	6.80345
				807000000	6.78544	6.80027
				808000000	6.77593	6.7969
				809000000	6.76793	6.79312
				810000000	6.76161	6.78897
				811000000	6.7551	6.78456
				812000000	6.74598	6.77992
				813000000	6.73327	6.775
				814000000	6.71765	6.76976
				815000000	6.70386	6.76437
				816000000	6.68931	6.75893
				817000000	6.67496	6.75374
				818000000	6.6625	6.74881
				819000000	6.65344	6.74422
				820000000	6.65026	6.74001
				821000000	6.6418	6.73611
				822000000	6.63279	6.73239
				823000000	6.62145	6.72848
				824000000	6.60961	6.72421
				825000000	6.59849	6.7197
				826000000	6.58698	6.71519
				827000000	6.56923	6.71076
				828000000	6.55305	6.70623
				829000000	6.5388	6.7016
				830000000	6.52603	6.69657
				831000000	6.51384	6.69145
				832000000	6.50297	6.68655
				833000000	6.4955	6.68202
				834000000	6.49373	6.67775
				835000000	6.4926	6.67349
				836000000	6.49052	6.66925
				837000000	6.48588	6.66498
				838000000	6.48038	6.66078
				839000000	6.47683	6.65663
				840000000	6.47922	6.65248
				841000000	6.47565	6.64813
				842000000	6.46872	6.6434
				843000000	6.46107	6.63881
				844000000	6.45245	6.63393
				845000000	6.44109	6.62861
				846000000	6.42591	6.62284
				847000000	6.40844	6.61676
				848000000	6.39636	6.61074
				849000000	6.38982	6.60515
				850000000	6.38409	6.60019
				851000000	6.37369	6.59542
				852000000	6.35789	6.59058
				853000000	6.34159	6.58555
				854000000	6.32517	6.58037
				855000000	6.3241	6.57535
				856000000	6.32194	6.57041
				857000000	6.31443	6.56525
				858000000	6.30333	6.55998
				859000000	6.29448	6.55468
				860000000	6.29671	6.5496
				861000000	6.29902	6.54466
				862000000	6.29384	6.53996
				863000000	6.28643	6.53556
				864000000	6.27907	6.53132
				865000000	6.27398	6.5273
				866000000	6.271	6.52358
				867000000	6.2603	6.52023
				868000000	6.2519	6.51685
				869000000	6.24574	6.51382
				870000000	6.24307	6.51098
				871000000	6.24331	6.50836
				872000000	6.24432	6.50593
				873000000	6.24415	6.5036
				874000000	6.23325	6.50125
				875000000	6.22222	6.49857
				876000000	6.20799	6.49557
				877000000	6.19319	6.49234
				878000000	6.18172	6.4894
				879000000	6.17637	6.48692
				880000000	6.17724	6.48493
				881000000	6.17739	6.48312
				882000000	6.17507	6.48154
				883000000	6.17377	6.47981
				884000000	6.17545	6.47841
				885000000	6.17957	6.47741
				886000000	6.18371	6.4766
				887000000	6.18064	6.47558
				888000000	6.17606	6.47401
				889000000	6.17278	6.47211
				890000000	6.17103	6.47021
				891000000	6.16829	6.46824
				892000000	6.16221	6.46599
				893000000	6.15306	6.46329
				894000000	6.1395	6.46015
				895000000	6.13328	6.45681
				896000000	6.12847	6.45337
				897000000	6.12339	6.44968
				898000000	6.11689	6.44596
				899000000	6.10926	6.4424
				900000000	6.1026	6.43921
				901000000	6.09385	6.43657
				902000000	6.08797	6.43434
				903000000	6.08036	6.43175
				904000000	6.07235	6.42897
				905000000	6.06574	6.42606
				906000000	6.06131	6.4231
				907000000	6.05794	6.42014
				908000000	6.05591	6.41748
				909000000	6.04953	6.4148
				910000000	6.03861	6.41229
				911000000	6.027	6.40984
				912000000	6.01926	6.40752
				913000000	6.01687	6.40548
				914000000	6.01552	6.40371
				915000000	6.0076	6.40199
				916000000	5.99808	6.4003
				917000000	5.98931	6.39866
				918000000	5.98347	6.39717
				919000000	5.98107	6.39598
				920000000	5.98499	6.39519
				921000000	5.98961	6.3947
				922000000	5.99285	6.39452
				923000000	5.99556	6.39425
				924000000	5.99316	6.39364
				925000000	5.98343	6.39249
				926000000	5.96882	6.39083
				927000000	5.95801	6.3889
				928000000	5.94991	6.38711
				929000000	5.94437	6.38526
				930000000	5.94069	6.38312
				931000000	5.93878	6.38095
				932000000	5.93826	6.37879
				933000000	5.93776	6.37663
				934000000	5.93698	6.37432
				935000000	5.92804	6.3715
				936000000	5.9193	6.36862
				937000000	5.91242	6.36558
				938000000	5.90621	6.36235
				939000000	5.89841	6.35876
				940000000	5.893	6.35473
				941000000	5.88395	6.3503
				942000000	5.87699	6.34561
				943000000	5.87152	6.34095
				944000000	5.86499	6.33602
				945000000	5.85543	6.33066
				946000000	5.84324	6.32491
				947000000	5.83208	6.31898
				948000000	5.82177	6.31306
				949000000	5.81216	6.30714
				950000000	5.80283	6.30134
				951000000	5.79314	6.29554
				952000000	5.7824	6.28979
				953000000	5.7717	6.28407
				954000000	5.769	6.27835
				955000000	5.76513	6.27274
				956000000	5.76113	6.26719
				957000000	5.75523	6.26155
				958000000	5.74708	6.25573
				959000000	5.73823	6.24976
				960000000	5.7329	6.24378
				961000000	5.72318	6.23764
				962000000	5.71276	6.23157
				963000000	5.70291	6.22537
				964000000	5.69535	6.21923
				965000000	5.69022	6.21316
				966000000	5.68663	6.20723
				967000000	5.68328	6.20148
				968000000	5.67703	6.19569
				969000000	5.67323	6.18998
				970000000	5.67199	6.18427
				971000000	5.67093	6.17837
				972000000	5.66772	6.17203
				973000000	5.66266	6.16518
				974000000	5.65579	6.15798
				975000000	5.6511	6.15051
				976000000	5.64502	6.14249
				977000000	5.63689	6.13906
				978000000	5.62804	6.13552
				979000000	5.62138	6.13199
				980000000	5.61713	6.12863
				981000000	5.61253	6.12517
				982000000	5.60801	6.12168
				983000000	5.60459	6.11816
				984000000	5.60194	6.11463
				985000000	5.59835	6.11099
				986000000	5.59265	6.1071
				987000000	5.57879	6.10287
				988000000	5.57148	6.09872
				989000000	5.56667	6.09451
				990000000	5.56389	6.09032
				991000000	5.56023	6.08599
				992000000	5.55321	6.08116
				993000000	5.54343	6.07553
				994000000	5.53153	6.06916
				995000000	5.52014	6.06226
				996000000	5.51283	6.05507
				997000000	5.51078	6.04829
				998000000	5.51182	6.04224
				999000000	5.51248	6.03638
				1000000000	5.51169	6.0275

## Sheet: Fig 5a
NO ELECTRODE POLARIZATION					WITH ELECTRODE POLARIZATION
Not provided because					Freq [Hz]	𝜅' [ ]	𝜅"eff [ ]	- Slope =		Effective imaginary permittivity is not used
the -slope will only be zero					20	5933.46	12043.4	0.360877
due to no dispersion in the LCR range					21.1851	5811.47	11575.6	0.378017
					22.4404	5686.37	11135.2	0.396254
					23.77	5558.13	10720.1	0.415627
					25.1785	5426.73	10328.7	0.436172
					26.6704	5292.17	9959.28	0.457916
					28.2508	5154.5	9610.18	0.480884
					29.9247	5013.77	9279.83	0.505089
					31.6979	4870.09	8966.73	0.53054
					33.5761	4723.6	8669.42	0.557233
					35.5656	4574.49	8386.51	0.585153
					37.673	4422.97	8116.68	0.614274
					39.9052	4269.3	7858.67	0.644558
					42.2698	4113.8	7611.3	0.675953
					44.7744	3956.8	7373.46	0.708392
					47.4275	3798.69	7144.1	0.741798
					50.2377	3639.9	6922.27	0.776076
					53.2145	3480.87	6707.1	0.811121
					56.3677	3322.07	6497.79	0.846815
					59.7077	3164.02	6293.66	0.88303
					63.2456	3007.21	6094.08	0.919628
					66.9931	2852.15	5898.54	0.956464
					70.9627	2699.36	5706.62	0.993387
					75.1675	2549.33	5517.96	1.03024
					79.6214	2402.54	5332.31	1.06688
					84.3393	2259.43	5149.47	1.10314
					89.3367	2120.41	4969.35	1.13889
					94.6303	1985.85	4791.88	1.17396
					100.237	1856.09	4617.08	1.20824
					106.177	1731.38	4444.99	1.24158
					112.468	1611.96	4275.73	1.27388
					119.132	1497.98	4109.4	1.30503
					126.191	1389.57	3946.15	1.33493
					133.669	1286.79	3786.14	1.3635
					141.589	1189.65	3629.55	1.39067
					149.979	1098.13	3476.52	1.41639
					158.866	1012.15	3327.22	1.44059
					168.279	931.597	3181.8	1.46323
					178.25	856.342	3040.38	1.48429
					188.812	786.213	2903.09	1.50374
					200	721.019	2770.01	1.52155
					211.851	660.553	2641.23	1.5377
					224.404	604.596	2516.79	1.55219
					237.7	552.918	2396.72	1.565
					251.785	505.284	2281.04	1.5761
					266.704	461.459	2169.74	1.58549
					282.508	421.207	2062.79	1.59316
					299.247	384.297	1960.14	1.59907
					316.979	350.502	1861.75	1.6032
					335.761	319.602	1767.52	1.60553
					355.656	291.388	1677.39	1.60601
					376.73	265.657	1591.25	1.60462
					399.052	242.218	1509	1.6013
					422.698	220.889	1430.54	1.59601
					447.744	201.499	1355.74	1.58869
					474.275	183.889	1284.49	1.57928
					502.377	167.909	1216.66	1.56774
					532.145	153.419	1152.13	1.55399
					563.677	140.291	1090.78	1.53798
					597.077	128.405	1032.48	1.51967
					632.456	117.649	977.105	1.49899
					669.931	107.923	924.534	1.47592
					709.627	99.1327	874.647	1.45042
					751.675	91.1919	827.325	1.4225
					796.214	84.0221	782.452	1.39216
					843.393	77.5514	739.915	1.35943
					893.367	71.714	699.606	1.32436
					946.303	66.45	661.419	1.28706
					1002.37	61.7047	625.251	1.24762
					1061.77	57.4286	591.004	1.20621
					1124.68	53.5763	558.584	1.16298
					1191.32	50.107	527.899	1.11816
					1261.91	46.9834	498.861	1.07198
					1336.69	44.1717	471.388	1.02469
					1415.89	41.6416	445.399	0.976584
					1499.79	39.3652	420.817	0.927943
					1588.66	37.3176	397.57	0.879074
					1682.79	35.4762	375.588	0.83028
					1782.5	33.8205	354.804	0.78186
					1888.12	32.3321	335.155	0.734099
					2000	30.9943	316.582	0.687267
					2118.51	29.792	299.026	0.641609
					2244.04	28.7117	282.434	0.597345
					2377	27.7412	266.754	0.554662
					2517.85	26.8695	251.936	0.513718
					2667.04	26.0865	237.935	0.474637
					2825.08	25.3834	224.707	0.437509
					2992.47	24.7521	212.208	0.402395
					3169.79	24.1854	200.4	0.369327
					3357.61	23.6766	189.245	0.338309
					3556.56	23.22	178.707	0.309323
					3767.3	22.8102	168.753	0.282332
					3990.52	22.4425	159.351	0.257279
					4226.98	22.1125	150.47	0.234095
					4477.44	21.8166	142.082	0.212703
					4742.75	21.5511	134.16	0.193014
					5023.77	21.3129	126.678	0.174936
					5321.45	21.0994	119.611	0.158375
					5636.77	20.9079	112.938	0.143233
					5970.77	20.7362	106.636	0.129416
					6324.56	20.5823	100.684	0.116828
					6699.31	20.4444	95.0637	0.105378
					7096.27	20.3207	89.7563	0.0949795
					7516.75	20.2099	84.7446	0.085547
					7962.14	20.1106	80.0121	0.0770015
					8433.93	20.0217	75.5433	0.0692681
					8933.67	19.942	71.3237	0.0622768
					9463.03	19.8707	67.3394	0.0559622
					10023.7	19.8067	63.5772	0.0502638
					10617.7	19.7495	60.025	0.0451254
					11246.8	19.6983	56.6709	0.0404953
					11913.2	19.6524	53.504	0.0363262
					12619.1	19.6114	50.5139	0.0325745
					13366.9	19.5746	47.6907	0.0292003
					14158.9	19.5418	45.0251	0.0261673
					14997.9	19.5123	42.5083	0.0234424
					15886.6	19.486	40.1322	0.0209955
					16827.9	19.4625	37.8887	0.0187993
					17825	19.4414	35.7706	0.016829
					18881.2	19.4226	33.7708	0.015062
					20000	19.4058	31.8827	0.0134781
					21185.1	19.3907	30.1002	0.0120589
					22440.4	19.3773	28.4173	0.0107877
					23770	19.3652	26.8284	0.00964966
					25178.5	19.3545	25.3284	0.00863114
					26670.4	19.3449	23.9122	0.00771999
					28250.8	19.3363	22.5752	0.00690523
					29924.7	19.3286	21.3129	0.00617698
					31697.9	19.3217	20.1212	0.00552633
					33576.1	19.3156	18.9962	0.0049453
					35565.6	19.3101	17.9341	0.00442667
					37673	19.3052	16.9313	0.00396399
					39905.2	19.3008	15.9847	0.00355144
					42269.8	19.2968	15.091	0.00318379
					44774.4	19.2933	14.2473	0.00285637
					47427.5	19.2901	13.4508	0.00256495
					50237.7	19.2873	12.6988	0.00230577
					53214.5	19.2847	11.989	0.00207543
					56367.7	19.2824	11.3188	0.0018709
					59707.7	19.2803	10.6861	0.00168944
					63245.6	19.2784	10.0889	0.00152861
					66993.1	19.2767	9.52501	0.00138622
					70962.7	19.2752	8.99271	0.00126031
					75167.5	19.2738	8.49021	0.00114911
					79621.4	19.2725	8.01582	0.00105105
					84339.3	19.2714	7.56798	0.000964708
					89336.7	19.2703	7.14521	0.000888831
					94630.3	19.2693	6.7461	0.000822281
					100237	19.2684	6.36934	0.000764047
					106177	19.2676	6.01366	0.000713221
					112468	19.2668	5.67789	0.000668991
					119132	19.266	5.36092	0.000630634
					126191	19.2653	5.06169	0.000597499
					133669	19.2647	4.77921	0.000569007
					141589	19.264	4.51255	0.000544641
					149979	19.2634	4.26083	0.000523936
					158866	19.2628	4.02319	0.000506481
					168279	19.2623	3.79886	0.000491905
					178250	19.2617	3.5871	0.00047988
					188812	19.2612	3.38719	0.000470111
					200000	19.2607	3.19848	0.000462338
					211851	19.2602	3.02034	0.000456327
					224404	19.2597	2.85218	0.000451869
					237700	19.2592	2.69343	0.00044878
					251785	19.2587	2.54358	0.000446894
					266704	19.2582	2.40212	0.000446067
					282508	19.2577	2.26859	0.000446166
					299247	19.2572	2.14254	0.000447078
					316979	19.2567	2.02355	0.000448698
					335761	19.2562	1.91123	0.000450936
					355656	19.2557	1.80521	0.000453712
					376730	19.2552	1.70512	0.000456954
					399052	19.2547	1.61065	0.0004606
					422698	19.2542	1.52147	0.000464593
					447744	19.2537	1.43729	0.000468884
					474275	19.2531	1.35784	0.00047343
					502377	19.2526	1.28283	0.000478193
					532145	19.2521	1.21203	0.00048314
					563677	19.2515	1.14521	0.000488241
					597077	19.251	1.08213	0.000493471
					632456	19.2505	1.02259	0.000498808
					669931	19.2499	0.966394	0.000504231
					709627	19.2493	0.913349	0.000509725
					751675	19.2488	0.863282	0.000515274
					796214	19.2482	0.816025	0.000520867
					843393	19.2476	0.771422	0.000526491
					893367	19.247	0.729323	0.000532139
					946303	19.2465	0.68959	0.000537802
					1.00237e+06	19.2459	0.652088	0.000543474
					1.06177e+06	19.2453	0.616694	0.00054915
					1.12468e+06	19.2447	0.58329	0.000554824
					1.19132e+06	19.244	0.551764	0.000560493
					1.26191e+06	19.2434	0.522011	0.000566155
					1.33669e+06	19.2428	0.493931	0.000571806
					1.41589e+06	19.2422	0.467432	0.000577446
					1.49979e+06	19.2415	0.442425	0.000583072
					1.58866e+06	19.2409	0.418826	0.000588685
					1.68279e+06	19.2402	0.396557	0.000594283
					1.7825e+06	19.2396	0.375542	0.000599867
					1.88812e+06	19.2389	0.355713	0.000605437
					2e+06	19.2382	0.337002

## Sheet: Fig 5b
NO ELECTRODE POLARIZATION					WITH ELECTRODE POLARIZATION
Freq [Hz]	𝜅' [ ]	𝜅"eff [ ]	- Slope =		Freq [Hz]	𝜅' [ ]	𝜅"eff [ ]	- Slope =		Effective imaginary permittivity is not used
20	17408.8	4.74816e+06	0.514198		20	703901	3.79933e+06	1.22219
21.1851	16901.1	4.48304e+06	0.514669		21.1851	656080	3.61326e+06	1.2317
22.4404	16407.7	4.23275e+06	0.515154		22.4404	611173	3.43567e+06	1.24094
23.77	15928.3	3.99644e+06	0.515653		23.77	569037	3.26619e+06	1.24991
25.1785	15462.4	3.77333e+06	0.516168		25.1785	529533	3.1045e+06	1.25859
26.6704	15009.7	3.5627e+06	0.516698		26.6704	492525	2.95027e+06	1.26698
28.2508	14569.9	3.36383e+06	0.517243		28.2508	457882	2.8032e+06	1.27508
29.9247	14142.5	3.17608e+06	0.517805		29.9247	425478	2.66298e+06	1.28288
31.6979	13727.1	2.99881e+06	0.518384		31.6979	395189	2.52933e+06	1.29037
33.5761	13323.6	2.83145e+06	0.518979		33.5761	366898	2.40197e+06	1.29756
35.5656	12931.4	2.67345e+06	0.519593		35.5656	340491	2.28064e+06	1.30443
37.673	12550.3	2.52427e+06	0.520224		37.673	315861	2.16507e+06	1.31098
39.9052	12180.1	2.38342e+06	0.520874		39.9052	292901	2.05502e+06	1.31722
42.2698	11820.3	2.25044e+06	0.521543		42.2698	271513	1.95025e+06	1.32312
44.7744	11470.7	2.12489e+06	0.522231		44.7744	251601	1.85053e+06	1.3287
47.4275	11131	2.00636e+06	0.52294		47.4275	233075	1.75564e+06	1.33395
50.2377	10800.9	1.89445e+06	0.523669		50.2377	215847	1.66537e+06	1.33886
53.2145	10480.2	1.78878e+06	0.524419		53.2145	199837	1.57951e+06	1.34343
56.3677	10168.5	1.68902e+06	0.525191		56.3677	184965	1.49786e+06	1.34766
59.7077	9865.71	1.59483e+06	0.525986		59.7077	171158	1.42024e+06	1.35155
63.2456	9571.47	1.50591e+06	0.526803		63.2456	158347	1.34646e+06	1.3551
66.9931	9285.57	1.42194e+06	0.527643		66.9931	146464	1.27634e+06	1.35829
70.9627	9007.78	1.34267e+06	0.528507		70.9627	135448	1.20973e+06	1.36113
75.1675	8737.86	1.26783e+06	0.529396		75.1675	125241	1.14645e+06	1.36361
79.6214	8475.59	1.19716e+06	0.53031		79.6214	115786	1.08635e+06	1.36573
84.3393	8220.77	1.13044e+06	0.53125		84.3393	107032	1.02928e+06	1.3675
89.3367	7973.17	1.06744e+06	0.532217		89.3367	98929.3	975103	1.36889
94.6303	7732.6	1.00796e+06	0.53321		94.6303	91432.9	923679	1.36992
100.237	7498.86	951805	0.534232		100.237	84499.5	874876	1.37058
106.177	7271.76	898782	0.535281		106.177	78089	828568	1.37087
112.468	7051.11	848719	0.53636		112.468	72163.6	784637	1.37078
119.132	6836.73	801449	0.537468		119.132	66688.2	742965	1.3703
126.191	6628.45	756819	0.538607		126.191	61629.9	703444	1.36945
133.669	6426.09	714678	0.539777		133.669	56958	665968	1.36821
141.589	6229.49	674890	0.540979		141.589	52644.1	630437	1.36658
149.979	6038.48	637322	0.542213		149.979	48661.5	596754	1.36456
158.866	5852.92	601850	0.54348		158.866	44985.3	564828	1.36216
168.279	5672.64	568357	0.544781		168.279	41592.7	534570	1.35935
178.25	5497.51	536732	0.546117		178.25	38462.1	505898	1.35616
188.812	5327.37	506872	0.547488		188.812	35573.7	478732	1.35256
200	5162.09	478677	0.548895		200	32909	452996	1.34858
211.851	5001.54	452055	0.550339		211.851	30451	428617	1.34419
224.404	4845.57	426918	0.55182		224.404	28183.6	405527	1.33942
237.7	4694.07	403182	0.553339		237.7	26092.2	383659	1.33425
251.785	4546.91	380770	0.554898		251.785	24163.2	362951	1.32869
266.704	4403.96	359607	0.556495		266.704	22384	343343	1.32275
282.508	4265.12	339624	0.558133		282.508	20742.9	324778	1.31642
299.247	4130.26	320756	0.559811		299.247	19229.1	307204	1.30972
316.979	3999.29	302938	0.561531		316.979	17832.6	290568	1.30265
335.761	3872.08	286114	0.563293		335.761	16544.3	274821	1.29522
355.656	3748.54	270227	0.565097		355.656	15355.6	259918	1.28744
376.73	3628.56	255226	0.566945		376.73	14258.8	245813	1.27932
399.052	3512.05	241060	0.568836		399.052	13246.4	232466	1.27086
422.698	3398.91	227683	0.570772		422.698	12312	219837	1.26209
447.744	3289.05	215051	0.572752		447.744	11449.2	207887	1.25302
474.275	3182.38	203123	0.574778		474.275	10652.5	196581	1.24366
502.377	3078.81	191859	0.576849		502.377	9916.5	185885	1.23403
532.145	2978.25	181222	0.578965		532.145	9236.51	175766	1.22414
563.677	2880.63	171177	0.581128		563.677	8608.04	166194	1.21402
597.077	2785.86	161692	0.583337		597.077	8027.01	157140	1.20369
632.456	2693.86	152734	0.585593		632.456	7489.65	148577	1.19317
669.931	2604.57	144274	0.587895		669.931	6992.5	140477	1.18247
709.627	2517.9	136285	0.590244		709.627	6532.37	132817	1.17164
751.675	2433.78	128741	0.592639		751.675	6106.32	125572	1.16067
796.214	2352.16	121616	0.595081		796.214	5711.67	118721	1.14961
843.393	2272.95	114887	0.597568		843.393	5345.92	112242	1.13848
893.367	2196.09	108533	0.600101		893.367	5006.8	106116	1.1273
946.303	2121.52	102531	0.602679		946.303	4692.21	100322	1.1161
1002.37	2049.18	96863.1	0.605301		1002.37	4400.23	94844.7	1.1049
1061.77	1979.01	91510	0.607967		1061.77	4129.08	89665.4	1.09372
1124.68	1910.95	86454.3	0.610676		1124.68	3877.13	84768.4	1.0826
1191.32	1844.94	81679.3	0.613427		1191.32	3642.88	80138.4	1.07156
1261.91	1780.93	77169.5	0.616217		1261.91	3424.96	75760.9	1.06062
1336.69	1718.86	72910	0.619047		1336.69	3222.11	71622.4	1.0498
1415.89	1658.69	68886.9	0.621914		1415.89	3033.16	67709.8	1.03913
1499.79	1600.36	65087	0.624816		1499.79	2857.05	64010.8	1.02862
1588.66	1543.82	61498	0.627752		1588.66	2692.79	60514	1.01829
1682.79	1489.03	58107.9	0.630719		1682.79	2539.48	57208.2	1.00817
1782.5	1435.93	54905.8	0.633714		1782.5	2396.29	54083	0.998265
1888.12	1384.5	51881.2	0.636736		1888.12	2262.47	51128.8	0.988594
2000	1334.67	49024.2	0.63978		2000	2137.32	48336	0.97917
2118.51	1286.41	46325.4	0.642844		2118.51	2020.18	45696.1	0.970005
2244.04	1239.67	43776.1	0.645924		2244.04	1910.47	43200.5	0.961107
2377	1194.43	41368	0.649016		2377	1807.64	40841.4	0.952484
2517.85	1150.63	39093.1	0.652116		2517.85	1711.2	38611.4	0.944144
2667.04	1108.23	36944.1	0.655219		2667.04	1620.68	36503.4	0.936089
2825.08	1067.21	34913.9	0.658321		2825.08	1535.66	34510.8	0.928324
2992.47	1027.53	32996	0.661415		2992.47	1455.75	32627.1	0.920848
3169.79	989.139	31184.2	0.664498		3169.79	1380.59	30846.6	0.913662
3357.61	952.018	29472.4	0.667561		3357.61	1309.85	29163.5	0.906761
3556.56	916.127	27855.2	0.6706		3556.56	1243.24	27572.5	0.900143
3767.3	881.436	26327.3	0.673607		3767.3	1180.46	26068.6	0.893801
3990.52	847.912	24883.7	0.676575		3990.52	1121.26	24646.9	0.887729
4226.98	815.523	23519.7	0.679497		4226.98	1065.4	23303	0.881917
4477.44	784.24	22231	0.682364		4477.44	1012.66	22032.7	0.876356
4742.75	754.032	21013.4	0.685168		4742.75	962.843	20831.8	0.871034
5023.77	724.871	19862.8	0.687901		5023.77	915.755	19696.6	0.865938
5321.45	696.728	18775.7	0.690551		5321.45	871.226	18623.5	0.861056
5636.77	669.575	17748.4	0.693111		5636.77	829.095	17609.1	0.856372
5970.77	643.386	16777.6	0.69557		5970.77	789.215	16650.1	0.851871
6324.56	618.133	15860.3	0.697918		6324.56	751.447	15743.5	0.847535
6699.31	593.792	14993.4	0.700142		6699.31	715.666	14886.5	0.843349
7096.27	570.336	14174.2	0.702233		7096.27	681.752	14076.3	0.839292
7516.75	547.741	13400	0.704179		7516.75	649.597	13310.3	0.835347
7962.14	525.981	12668.4	0.705967		7962.14	619.099	12586.2	0.831494
8433.93	505.035	11976.9	0.707585		8433.93	590.164	11901.6	0.827714
8933.67	484.877	11323.3	0.709021		8933.67	562.704	11254.4	0.823985
9463.03	465.485	10705.6	0.710263		9463.03	536.637	10642.5	0.820288
10023.7	446.837	10121.8	0.711296		10023.7	511.886	10064	0.816601
10617.7	428.911	9570.02	0.71211		10617.7	488.381	9517.04	0.812904
11246.8	411.684	9048.45	0.712689		11246.8	466.054	8999.91	0.809175
11913.2	395.137	8555.44	0.713022		11913.2	444.843	8510.98	0.805394
12619.1	379.247	8089.43	0.713096		12619.1	424.69	8048.69	0.80154
13366.9	363.994	7648.92	0.712897		13366.9	405.539	7611.59	0.797592
14158.9	349.359	7232.51	0.712415		14158.9	387.341	7198.3	0.79353
14997.9	335.322	6838.87	0.711635		14997.9	370.045	6807.52	0.789334
15886.6	321.863	6466.75	0.710547		15886.6	353.608	6438.02	0.784986
16827.9	308.963	6114.96	0.70914		16827.9	337.985	6088.63	0.780467
17825	296.605	5782.39	0.707404		17825	323.136	5758.26	0.775759
18881.2	284.769	5467.98	0.705328		18881.2	309.023	5445.86	0.770846
20000	273.439	5170.73	0.702904		20000	295.611	5150.45	0.765712
21185.1	262.596	4889.7	0.700124		21185.1	282.864	4871.11	0.760343
22440.4	252.223	4624	0.696981		22440.4	270.75	4606.96	0.754725
23770	242.304	4372.79	0.69347		23770	259.239	4357.17	0.748847
25178.5	232.822	4135.28	0.689586		25178.5	248.302	4120.95	0.7427
26670.4	223.761	3910.71	0.685327		26670.4	237.91	3897.58	0.736273
28250.8	215.105	3698.38	0.680691		28250.8	228.037	3686.33	0.729561
29924.7	206.839	3497.62	0.675679		29924.7	218.658	3486.57	0.722559
31697.9	198.949	3307.79	0.670293		31697.9	209.75	3297.65	0.715263
33576.1	191.418	3128.3	0.664535		33576.1	201.289	3119	0.707673
35565.6	184.234	2958.58	0.658412		35565.6	193.254	2950.05	0.699789
37673	177.382	2798.1	0.651931		37673	185.624	2790.27	0.691615
39905.2	170.849	2646.35	0.6451		39905.2	178.379	2639.17	0.683155
42269.8	164.621	2502.86	0.637931		42269.8	171.5	2496.27	0.674417
44774.4	158.685	2367.18	0.630436		44774.4	164.97	2361.13	0.66541
47427.5	153.029	2238.88	0.62263		47427.5	158.77	2233.33	0.656145
50237.7	147.642	2117.56	0.614528		50237.7	152.885	2112.46	0.646636
53214.5	142.51	2002.84	0.606149		53214.5	147.299	1998.16	0.636898
56367.7	137.623	1894.36	0.597512		56367.7	141.996	1890.06	0.626947
59707.7	132.97	1791.78	0.588637		59707.7	136.963	1787.83	0.616803
63245.6	128.54	1694.78	0.579547		63245.6	132.185	1691.15	0.606484
66993.1	124.323	1603.05	0.570264		66993.1	127.65	1599.72	0.596013
70962.7	120.308	1516.32	0.560812		70962.7	123.345	1513.25	0.585411
75167.5	116.486	1434.3	0.551217		75167.5	119.258	1431.48	0.574703
79621.4	112.848	1356.75	0.541503		79621.4	115.377	1354.16	0.563912
84339.3	109.384	1283.41	0.531697		84339.3	111.692	1281.03	0.553064
89336.7	106.087	1214.06	0.521823		89336.7	108.192	1211.87	0.542182
94630.3	102.948	1148.49	0.511909		94630.3	104.867	1146.47	0.531292
100237	99.9584	1086.48	0.501979		100237	101.708	1084.63	0.52042
106177	97.1113	1027.85	0.492059		106177	98.7067	1026.14	0.509589
112468	94.3992	972.405	0.482174		112468	95.8532	970.834	0.498824
119132	91.8151	919.981	0.472347		119132	93.14	918.534	0.488148
126191	89.3522	870.41	0.462601		126191	90.5592	869.077	0.477584
133669	87.0042	823.538	0.452959		133669	88.1034	822.309	0.467153
141589	84.765	779.218	0.44344		141589	85.7658	778.085	0.456876
149979	82.6286	737.311	0.434065		149979	83.5395	736.266	0.446771
158866	80.5896	697.686	0.424851		158866	81.4184	696.722	0.436857
168279	78.6425	660.219	0.415814		168279	79.3965	659.33	0.427148
178250	76.7825	624.792	0.40697		178250	77.4681	623.972	0.417661
188812	75.0046	591.296	0.398332		188812	75.6277	590.538	0.408407
200000	73.3043	559.624	0.389913		200000	73.8705	558.925	0.399398
211851	71.6773	529.678	0.381721		211851	72.1915	529.032	0.390644
224404	70.1195	501.364	0.373766		224404	70.5862	500.766	0.382153
237700	68.6269	474.593	0.366055		237700	69.0504	474.04	0.373932
251785	67.196	449.281	0.358595		251785	67.5799	448.769	0.365985
266704	65.8231	425.348	0.351388		266704	66.1711	424.874	0.358317
282508	64.505	402.719	0.344439		282508	64.8202	402.281	0.35093
299247	63.2387	381.324	0.337749		299247	63.5239	380.918	0.343825
316979	62.021	361.095	0.331319		316979	62.279	360.719	0.337002
335761	60.8494	341.969	0.325147		335761	61.0824	341.62	0.330459
355656	59.721	323.885	0.319233		355656	59.9315	323.561	0.324194
376730	58.6336	306.786	0.313574		376730	58.8234	306.486	0.318204
399052	57.5847	290.62	0.308166		399052	57.7557	290.341	0.312484
422698	56.5722	275.334	0.303006		422698	56.7261	275.075	0.307031
447744	55.594	260.881	0.298089		447744	55.7323	260.64	0.301837
474275	54.6482	247.216	0.293408		474275	54.7723	246.992	0.296898
502377	53.7329	234.294	0.28896		502377	53.8442	234.086	0.292206
532145	52.8465	222.077	0.284736		532145	52.946	221.883	0.287754
563677	51.9874	210.524	0.280732		563677	52.0762	210.344	0.283536
597077	51.154	199.601	0.276939		597077	51.2332	199.433	0.279543
632456	50.345	189.272	0.273351		632456	50.4153	189.115	0.275768
669931	49.559	179.504	0.26996		669931	49.6213	179.358	0.272203
709627	48.7948	170.268	0.26676		709627	48.8499	170.132	0.268839
751675	48.0512	161.534	0.263742		751675	48.0997	161.406	0.265669
796214	47.3272	153.274	0.260899		796214	47.3697	153.155	0.262685
843393	46.6217	145.463	0.258225		843393	46.6588	145.352	0.259878
893367	45.9338	138.076	0.255711		893367	45.966	137.972	0.257242
946303	45.2627	131.089	0.25335		946303	45.2903	130.992	0.254767
1.00237e+06	44.6073	124.481	0.251136		1.00237e+06	44.631	124.39	0.252447
1.06177e+06	43.9671	118.232	0.249061		1.06177e+06	43.9871	118.146	0.250273
1.12468e+06	43.3412	112.32	0.247119		1.12468e+06	43.3579	112.24	0.24824
1.19132e+06	42.7291	106.728	0.245303		1.19132e+06	42.7427	106.653	0.246339
1.26191e+06	42.1299	101.439	0.243606		1.26191e+06	42.1409	101.369	0.244563
1.33669e+06	41.5433	96.4351	0.242023		1.33669e+06	41.5518	96.369	0.242907
1.41589e+06	40.9685	91.7012	0.240547		1.41589e+06	40.9748	91.6391	0.241364
1.49979e+06	40.4051	87.2224	0.239173		1.49979e+06	40.4095	87.1641	0.239928
1.58866e+06	39.8526	82.9848	0.237895		1.58866e+06	39.8552	82.9299	0.238592
1.68279e+06	39.3106	78.975	0.236708		1.68279e+06	39.3115	78.9235	0.237351
1.7825e+06	38.7786	75.1807	0.235606		1.7825e+06	38.7781	75.1321	0.2362
1.88812e+06	38.2562	71.5898	0.234585		1.88812e+06	38.2544	71.5441	0.235134
2e+06	37.7431	68.1913			2e+06	37.7401	68.1483

## Sheet: Fig 5c
NO ELECTRODE POLARIZATION					WITH ELECTRODE POLARIZATION
Freq [Hz]	𝜅' [ ]	𝜅"eff [ ]	- Slope =		Freq [Hz]	𝜅' [ ]	𝜅"eff [ ]	- Slope =		Effective imaginary permittivity is not used
20	793.285	4.08558e+06	0.25		20	21589.1	3.55968e+06	0.664191
21.1851	781.951	3.85705e+06	0.25		21.1851	20779.2	3.36124e+06	0.664815
22.4404	770.778	3.6413e+06	0.25		22.4404	19999	3.17388e+06	0.665447
23.77	759.765	3.43762e+06	0.25		23.77	19247.4	2.99698e+06	0.666088
25.1785	748.91	3.24534e+06	0.25		25.1785	18523.4	2.82995e+06	0.666737
26.6704	738.209	3.06381e+06	0.25		26.6704	17825.9	2.67223e+06	0.667395
28.2508	727.662	2.89244e+06	0.25		28.2508	17154.1	2.52332e+06	0.668061
29.9247	717.265	2.73065e+06	0.25		29.9247	16506.9	2.38272e+06	0.668735
31.6979	707.016	2.57791e+06	0.25		31.6979	15883.5	2.24996e+06	0.669417
33.5761	696.914	2.43372e+06	0.25		33.5761	15283.1	2.12461e+06	0.670108
35.5656	686.957	2.29759e+06	0.25		35.5656	14704.8	2.00626e+06	0.670806
37.673	677.142	2.16908e+06	0.25		37.673	14147.8	1.8945e+06	0.671513
39.9052	667.467	2.04775e+06	0.25		39.9052	13611.3	1.78898e+06	0.672227
42.2698	657.93	1.93321e+06	0.25		42.2698	13094.7	1.68934e+06	0.672948
44.7744	648.529	1.82508e+06	0.25		44.7744	12597.1	1.59526e+06	0.673677
47.4275	639.263	1.723e+06	0.25		47.4275	12118	1.50643e+06	0.674413
50.2377	630.129	1.62663e+06	0.25		50.2377	11656.5	1.42255e+06	0.675156
53.2145	621.126	1.53565e+06	0.25		53.2145	11212.2	1.34335e+06	0.675906
56.3677	612.251	1.44976e+06	0.25		56.3677	10784.3	1.26857e+06	0.676662
59.7077	603.503	1.36867e+06	0.25		59.7077	10372.3	1.19795e+06	0.677424
63.2456	594.88	1.29212e+06	0.25		63.2456	9975.64	1.13128e+06	0.678192
66.9931	586.38	1.21985e+06	0.25		66.9931	9593.69	1.06832e+06	0.678966
70.9627	578.002	1.15162e+06	0.25		70.9627	9225.96	1.00887e+06	0.679745
75.1675	569.744	1.08721e+06	0.25		75.1675	8871.93	952729	0.680528
79.6214	561.603	1.0264e+06	0.25		79.6214	8531.1	899721	0.681316
84.3393	553.579	968995	0.25		84.3393	8202.99	849668	0.682108
89.3367	545.669	914800	0.25		89.3367	7887.13	802404	0.682903
94.6303	537.873	863636	0.25		94.6303	7583.1	757773	0.683701
100.237	530.188	815334	0.25		100.237	7290.45	715630	0.684501
106.177	522.612	769734	0.25		106.177	7008.77	675834	0.685303
112.468	515.145	726685	0.25		112.468	6737.66	638256	0.686107
119.132	507.785	686044	0.25		119.132	6476.74	602771	0.68691
126.191	500.529	647676	0.25		126.191	6225.63	569263	0.687714
133.669	493.378	611454	0.25		133.669	5983.99	537621	0.688517
141.589	486.328	577258	0.25		141.589	5751.46	507741	0.689318
149.979	479.38	544976	0.25		149.979	5527.71	479525	0.690116
158.866	472.53	514498	0.25		158.866	5312.42	452881	0.690911
168.279	465.779	485726	0.25		168.279	5105.28	427720	0.691702
178.25	459.123	458563	0.25		178.25	4905.99	403959	0.692487
188.812	452.563	432919	0.25		188.812	4714.27	381522	0.693265
200	446.097	408710	0.25		200	4529.84	360333	0.694037
211.851	439.723	385855	0.25		211.851	4352.43	340324	0.694799
224.404	433.441	364278	0.25		224.404	4181.79	321428	0.695552
237.7	427.247	343908	0.25		237.7	4017.66	303583	0.696293
251.785	421.143	324677	0.25		251.785	3859.81	286732	0.697022
266.704	415.126	306523	0.25		266.704	3708.01	270818	0.697737
282.508	409.194	289383	0.25		282.508	3562.02	255789	0.698437
299.247	403.348	273202	0.25		299.247	3421.65	241596	0.69912
316.979	397.585	257927	0.25		316.979	3286.68	228193	0.699784
335.761	391.904	243505	0.25		335.761	3156.92	215535	0.700428
355.656	386.304	229891	0.25		355.656	3032.16	203581	0.70105
376.73	380.785	217037	0.25		376.73	2912.23	192291	0.701648
399.052	375.344	204903	0.25		399.052	2796.95	181629	0.70222
422.698	369.981	193447	0.25		422.698	2686.15	171560	0.702765
447.744	364.695	182633	0.25		447.744	2579.65	162050	0.70328
474.275	359.484	172423	0.25		474.275	2477.3	153069	0.703762
502.377	354.348	162784	0.25		502.377	2378.95	144587	0.70421
532.145	349.285	153684	0.25		532.145	2284.44	136576	0.704622
563.677	344.294	145093	0.25		563.677	2193.63	129010	0.704994
597.077	339.375	136982	0.25		597.077	2106.39	121864	0.705325
632.456	334.526	129326	0.25		632.456	2022.58	115115	0.705612
669.931	329.746	122097	0.25		669.931	1942.07	108741	0.705851
709.627	325.035	115273	0.25		709.627	1864.74	102721	0.706041
751.675	320.39	108830	0.25		751.675	1790.47	97035	0.706178
796.214	315.813	102748	0.25		796.214	1719.15	91664.6	0.70626
843.393	311.3	97005.5	0.25		843.393	1650.66	86592.3	0.706283
893.367	306.852	91584.5	0.25		893.367	1584.89	81801.5	0.706245
946.303	302.468	86466.6	0.25		946.303	1521.75	77276.5	0.706141
1002.37	298.146	81635	0.25		1002.37	1461.14	73002.5	0.70597
1061.77	293.886	77073.5	0.25		1061.77	1402.95	68965.5	0.705726
1124.68	289.687	72767.2	0.25		1124.68	1347.09	65152.5	0.705408
1191.32	285.548	68701.6	0.25		1191.32	1293.49	61550.9	0.705011
1261.91	281.468	64863.5	0.25		1261.91	1242.05	58148.9	0.704533
1336.69	277.447	61239.9	0.25		1336.69	1192.68	54935.6	0.703968
1415.89	273.482	57819	0.25		1415.89	1145.32	51900.4	0.703314
1499.79	269.575	54589.4	0.25		1499.79	1099.87	49033.4	0.702568
1588.66	265.723	51540.3	0.25		1588.66	1056.28	46325.2	0.701724
1682.79	261.927	48661.8	0.25		1682.79	1014.46	43767.1	0.70078
1782.5	258.184	45944.2	0.25		1782.5	974.351	41350.6	0.699732
1888.12	254.495	43378.6	0.25		1888.12	935.884	39068	0.698576
2000	250.859	40956.4	0.25		2000	898.996	36911.8	0.697308
2118.51	247.275	38669.7	0.25		2118.51	863.625	34875	0.695925
2244.04	243.742	36510.8	0.25		2244.04	829.711	32950.9	0.694422
2377	240.259	34472.6	0.25		2377	797.198	31133.4	0.692797
2517.85	236.826	32548.4	0.25		2517.85	766.031	29416.4	0.691045
2667.04	233.442	30731.8	0.25		2667.04	736.157	27794.4	0.689164
2825.08	230.107	29016.7	0.25		2825.08	707.524	26262.1	0.687149
2992.47	226.819	27397.5	0.25		2992.47	680.084	24814.6	0.684998
3169.79	223.578	25868.8	0.25		3169.79	653.789	23447.2	0.682707
3357.61	220.384	24425.6	0.25		3357.61	628.593	22155.4	0.680274
3556.56	217.235	23063	0.25		3556.56	604.454	20934.9	0.677696
3767.3	214.131	21776.7	0.25		3767.3	581.327	19782	0.674969
3990.52	211.071	20562.2	0.25		3990.52	559.173	18692.7	0.672093
4226.98	208.056	19415.6	0.25		4226.98	537.953	17663.7	0.669064
4477.44	205.083	18333.1	0.25		4477.44	517.628	16691.5	0.665881
4742.75	202.153	17311.1	0.25		4742.75	498.162	15773	0.662543
5023.77	199.264	16346.2	0.25		5023.77	479.52	14905.2	0.659047
5321.45	196.417	15435.3	0.25		5321.45	461.669	14085.4	0.655394
5636.77	193.611	14575.2	0.25		5636.77	444.576	13310.8	0.651583
5970.77	190.844	13763.2	0.25		5970.77	428.209	12579	0.647613
6324.56	188.118	12996.6	0.25		6324.56	412.54	11887.6	0.643485
6699.31	185.43	12272.8	0.25		6699.31	397.538	11234.3	0.639199
7096.27	182.78	11589.5	0.25		7096.27	383.176	10617.1	0.634756
7516.75	180.169	10944.4	0.25		7516.75	369.428	10033.9	0.630159
7962.14	177.594	10335.2	0.25		7962.14	356.267	9482.89	0.625409
8433.93	175.057	9760.17	0.25		8433.93	343.669	8962.27	0.620508
8933.67	172.556	9217.21	0.25		8933.67	331.61	8470.36	0.615459
9463.03	170.09	8704.59	0.25		9463.03	320.067	8005.57	0.610265
10023.7	167.66	8220.59	0.25		10023.7	309.019	7566.4	0.604932
10617.7	165.264	7763.63	0.25		10617.7	298.443	7151.44	0.599462
11246.8	162.903	7332.19	0.25		11246.8	288.32	6759.34	0.593861
11913.2	160.576	6924.85	0.25		11913.2	278.63	6388.84	0.588133
12619.1	158.281	6540.25	0.25		12619.1	269.355	6038.76	0.582286
13366.9	156.02	6177.12	0.25		13366.9	260.476	5707.96	0.576324
14158.9	153.79	5834.27	0.25		14158.9	251.976	5395.38	0.570254
14997.9	151.593	5510.56	0.25		14997.9	243.839	5100.01	0.564085
15886.6	149.427	5204.92	0.25		15886.6	236.049	4820.9	0.557822
16827.9	147.292	4916.34	0.25		16827.9	228.589	4557.16	0.551474
17825	145.188	4643.87	0.25		17825	221.447	4307.93	0.545048
18881.2	143.113	4386.6	0.25		18881.2	214.607	4072.42	0.538554
20000	141.068	4143.68	0.25		20000	208.055	3849.87	0.532
21185.1	139.053	3914.32	0.25		21185.1	201.78	3639.56	0.525395
22440.4	137.066	3697.76	0.25		22440.4	195.769	3440.82	0.518747
23770	135.108	3493.27	0.25		23770	190.01	3253.01	0.512067
25178.5	133.177	3300.19	0.25		25178.5	184.49	3075.53	0.505363
26670.4	131.274	3117.88	0.25		26670.4	179.201	2907.81	0.498645
28250.8	129.399	2945.73	0.25		28250.8	174.13	2749.31	0.491922
29924.7	127.55	2783.19	0.25		29924.7	169.268	2599.52	0.485203
31697.9	125.727	2629.7	0.25		31697.9	164.606	2457.96	0.478499
33576.1	123.931	2484.76	0.25		33576.1	160.134	2324.19	0.471818
35565.6	122.16	2347.91	0.25		35565.6	155.843	2197.76	0.465169
37673	120.415	2218.67	0.25		37673	151.725	2078.28	0.458561
39905.2	118.694	2096.64	0.25		39905.2	147.773	1965.36	0.452002
42269.8	116.998	1981.4	0.25		42269.8	143.977	1858.65	0.445502
44774.4	115.327	1872.58	0.25		44774.4	140.332	1757.79	0.439068
47427.5	113.679	1769.82	0.25		47427.5	136.83	1662.47	0.432707
50237.7	112.055	1672.78	0.25		50237.7	133.463	1572.39	0.426428
53214.5	110.454	1581.14	0.25		53214.5	130.227	1487.25	0.420237
56367.7	108.875	1494.6	0.25		56367.7	127.115	1406.78	0.41414
59707.7	107.32	1412.87	0.25		59707.7	124.12	1330.73	0.408145
63245.6	105.786	1335.69	0.25		63245.6	121.238	1258.85	0.402256
66993.1	104.275	1262.8	0.25		66993.1	118.463	1190.91	0.396479
70962.7	102.785	1193.96	0.25		70962.7	115.79	1126.7	0.390819
75167.5	101.316	1128.94	0.25		75167.5	113.214	1066.01	0.38528
79621.4	99.8687	1067.54	0.25		79621.4	110.731	1008.64	0.379867
84339.3	98.4418	1009.54	0.25		84339.3	108.336	954.422	0.374582
89336.7	97.0352	954.767	0.25		89336.7	106.025	903.174	0.369428
94630.3	95.6488	903.032	0.25		94630.3	103.794	854.733	0.364408
100237	94.2822	854.168	0.25		100237	101.639	808.946	0.359525
106177	92.935	808.013	0.25		106177	99.5572	765.666	0.35478
112468	91.6072	764.417	0.25		112468	97.5446	724.756	0.350173
119132	90.2983	723.236	0.25		119132	95.598	686.086	0.345707
126191	89.0081	684.337	0.25		126191	93.7143	649.531	0.341382
133669	87.7363	647.591	0.25		133669	91.8907	614.976	0.337197
141589	86.4828	612.879	0.25		141589	90.1242	582.311	0.333152
149979	85.2471	580.087	0.25		149979	88.4123	551.432	0.329248
158866	84.0291	549.109	0.25		158866	86.7524	522.241	0.325483
168279	82.8284	519.842	0.25		168279	85.1421	494.645	0.321855
178250	81.645	492.191	0.25		178250	83.5792	468.556	0.318365
188812	80.4784	466.067	0.25		188812	82.0614	443.891	0.315009
200000	79.3285	441.384	0.25		200000	80.5868	420.573	0.311786
211851	78.1951	418.062	0.25		211851	79.1533	398.527	0.308694
224404	77.0778	396.025	0.25		224404	77.7592	377.683	0.305731
237700	75.9765	375.202	0.25		237700	76.4027	357.975	0.302895
251785	74.891	355.524	0.25		251785	75.0821	339.341	0.300182
266704	73.8209	336.928	0.25		266704	73.7958	321.722	0.297591
282508	72.7662	319.354	0.25		282508	72.5424	305.062	0.295118
299247	71.7265	302.745	0.25		299247	71.3204	289.308	0.29276
316979	70.7016	287.047	0.25		316979	70.1286	274.41	0.290516
335761	69.6914	272.21	0.25		335761	68.9655	260.322	0.28838
355656	68.6957	258.185	0.25		355656	67.8301	246.998	0.286352
376730	67.7142	244.928	0.25		376730	66.7212	234.398	0.284427
399052	66.7467	232.395	0.25		399052	65.6376	222.48	0.282603
422698	65.793	220.546	0.25		422698	64.5785	211.209	0.280875
447744	64.8529	209.344	0.25		447744	63.5428	200.547	0.279243
474275	63.9263	198.753	0.25		474275	62.5295	190.462	0.277701
502377	63.0129	188.738	0.25		502377	61.5379	180.923	0.276248
532145	62.1126	179.267	0.25		532145	60.567	171.898	0.27488
563677	61.2251	170.31	0.25		563677	59.6162	163.36	0.273594
597077	60.3503	161.84	0.25		597077	58.6846	155.282	0.272387
632456	59.488	153.828	0.25		632456	57.7716	147.639	0.271257
669931	58.638	146.249	0.25		669931	56.8766	140.406	0.2702
709627	57.8002	139.08	0.25		709627	55.9987	133.562	0.269215
751675	56.9744	132.297	0.25		751675	55.1376	127.086	0.268297
796214	56.1603	125.879	0.25		796214	54.2926	120.956	0.267445
843393	55.3579	119.807	0.25		843393	53.4631	115.154	0.266656
893367	54.5669	114.06	0.25		893367	52.6487	109.661	0.265927
946303	53.7873	108.621	0.25		946303	51.8489	104.462	0.265256
1.00237e+06	53.0188	103.473	0.25		1.00237e+06	51.0632	99.5398	0.264641
1.06177e+06	52.2612	98.5991	0.25		1.06177e+06	50.2912	94.8791	0.264079
1.12468e+06	51.5145	93.9852	0.25		1.12468e+06	49.5325	90.4657	0.263569
1.19132e+06	50.7785	89.6165	0.25		1.19132e+06	48.7867	86.2861	0.263107
1.26191e+06	50.0529	85.4795	0.25		1.26191e+06	48.0533	82.3274	0.262693
1.33669e+06	49.3378	81.5614	0.25		1.33669e+06	47.3321	78.5777	0.262324
1.41589e+06	48.6328	77.8501	0.25		1.41589e+06	46.6228	75.0254	0.261998
1.49979e+06	47.938	74.3342	0.25		1.49979e+06	45.9249	71.6597	0.261713
1.58866e+06	47.253	71.0031	0.25		1.58866e+06	45.2382	68.4705	0.261468
1.68279e+06	46.5779	67.8465	0.25		1.68279e+06	44.5624	65.4481	0.261261
1.7825e+06	45.9123	64.8548	0.25		1.7825e+06	43.8972	62.5833	0.261091
1.88812e+06	45.2563	62.019	0.25		1.88812e+06	43.2424	59.8676	0.260955
2e+06	44.6097	59.3305			2e+06	42.5977	57.2929

## Sheet: Fig 6
MEASURED: Ag/AgCl			CIRCUIT: Ag/AgCl			MEASURED: Coaxial			CIRCUIT: Coaxial
𝜌'eff [Ω.m]	-𝜌'' [Ω.m]		𝜌'eff [Ω.m]	-𝜌'' [Ω.m]		𝜌'eff [Ω.m]	-𝜌'' [Ω.m]		𝜌'eff [Ω.m]	-𝜌'' [Ω.m]
297.406	2.00619		252.473	1.53122		224.536	42.1631		228.706	42.3723
295.306	2.02965		252.421	1.56047		223.734	40.9476		227.329	41.2773
293.343	1.88255		252.368	1.5902		222.382	40.0243		225.996	40.2025
291.515	1.89136		252.313	1.62043		221.291	38.6863		224.706	39.1484
289.801	2.02301		252.258	1.65115		220.499	38.1381		223.458	38.1151
288.035	2.00028		252.201	1.68238		219.171	36.7867		222.25	37.1029
286.444	1.99639		252.144	1.71412		218.157	35.5147		221.081	36.1121
285.015	2.08191		252.085	1.74638		217.504	34.606		219.951	35.1427
283.616	2.04864		252.025	1.77916		216.974	33.4111		218.857	34.1948
282.188	2.08198		251.964	1.81247		216.009	32.3291		217.8	33.2686
280.872	2.12705		251.902	1.84631		215.367	31.487		216.776	32.3639
279.45	2.32212		251.839	1.88069		214.731	31.5319		215.786	31.4809
279.092	2.61072		251.774	1.91561		214.522	28.4877		214.828	30.6194
277.784	2.91326		251.708	1.95108		214.778	29.088		213.902	29.7793
276.626	2.58425		251.641	1.98711		213.345	28.6982		213.005	28.9605
275.996	2.42915		251.573	2.02369		212.308	26.7432		212.137	28.1628
274.944	2.24432		251.503	2.06084		211.829	26.7908		211.298	27.3861
274.067	2.77606		251.432	2.09856		211.611	25.2545		210.486	26.6302
272.648	2.43019		251.36	2.13685		210.734	26.6554		209.699	25.8949
272.179	2.37683		251.286	2.17573		207.835	23.6644		208.938	25.1799
270.581	2.39917		251.211	2.21519		211.097	24.9085		208.201	24.4849
270.735	2.69437		251.135	2.25524		208.291	23.1262		207.488	23.8098
270.063	2.7837		251.057	2.29588		208.892	22.2586		206.797	23.1542
269.726	2.69532		250.977	2.33713		209.85	21.6846		206.127	22.5179
269.017	2.5393		250.896	2.37898		207.911	21.0364		205.479	21.9005
268.304	2.6516		250.814	2.42145		207.495	20.0498		204.85	21.3017
267.833	2.57545		250.73	2.46452		206.836	20.0645		204.241	20.7213
267.049	2.539		250.645	2.50822		209.2	19.5416		203.651	20.1589
266.494	2.4818		250.558	2.55255		207.814	19.3458		203.078	19.6142
265.859	2.85323		250.469	2.5975		205.99	17.6533		202.522	19.0868
265.238	2.98065		250.379	2.64309		207.835	17.0001		201.983	18.5765
264.938	3.01865		250.287	2.68932		204.316	16.9253		201.46	18.0829
264.391	2.84099		250.194	2.7362		203.549	17.1765		200.951	17.6057
263.943	2.79504		250.099	2.78372		203.823	16.7312		200.458	17.1445
263.453	2.69865		250.002	2.83191		203.81	16.9294		199.978	16.699
263.204	2.76408		249.903	2.88075		202.982	16.4559		199.512	16.2689
262.653	2.8496		249.803	2.93026		202.737	16.1061		199.058	15.8538
262.214	2.90002		249.701	2.98044		201.848	15.7426		198.617	15.4535
261.882	3.02466		249.597	3.0313		201.494	15.5423		198.187	15.0676
261.332	3.00355		249.492	3.08284		201.285	15.2154		197.768	14.6958
260.935	3.01839		249.384	3.13507		201.197	15.0065		197.361	14.3378
260.587	3.03706		249.275	3.188		200.587	14.7686		196.963	13.9932
260.164	3.08975		249.164	3.24163		200.591	14.5501		196.575	13.6617
259.8	3.11986		249.051	3.29597		200.405	14.3508		196.197	13.3431
259.434	3.17032		248.936	3.35102		200.291	14.1311		195.827	13.0371
259.02	3.19736		248.819	3.40679		200.222	13.9419		195.466	12.7433
258.677	3.25442		248.7	3.4633		200.545	13.7747		195.113	12.4614
258.379	3.34229		248.579	3.52054		200.808	13.5717		194.767	12.1912
257.953	3.40841		248.456	3.57853		198.325	13.3969		194.429	11.9324
257.605	3.34592		248.331	3.63728		200.78	13.2138		194.098	11.6847
257.234	3.47603		248.204	3.69679		197.567	13.0646		193.773	11.4479
256.888	3.52162		248.075	3.75708		196.536	12.929		193.454	11.2216
256.565	3.56009		247.944	3.81815		196.062	12.781		193.141	11.0056
256.192	3.63821		247.81	3.88002		195.695	12.5816		192.833	10.7996
255.889	3.67845		247.675	3.9427		195.572	12.4638		192.53	10.6034
255.538	3.72436		247.537	4.0062		195.115	12.3261		192.232	10.4168
255.201	3.79825		247.398	4.07054		194.211	12.2148		191.939	10.2395
254.874	3.88121		247.256	4.13573		193.781	12.0893		191.65	10.0712
254.546	3.91906		247.112	4.20179		193.297	11.9406		191.364	9.91172
254.196	3.9785		246.965	4.26873		194.081	11.789		191.083	9.76084
253.893	4.05791		246.817	4.33658		192.524	11.6705		190.804	9.61832
253.548	4.11431		246.666	4.40535		192.339	11.5316		190.529	9.48392
253.235	4.19504		246.513	4.47506		191.682	11.4159		190.257	9.35745
252.871	4.26046		246.357	4.54574		192.17	11.2756		189.987	9.23867
252.533	4.32594		246.199	4.61741		191.647	11.1507		189.719	9.12738
252.224	4.41132		246.039	4.6901		190.475	11.0416		189.453	9.02337
251.911	4.47351		245.877	4.76383		190.941	10.9028		189.189	8.92644
251.588	4.56528		245.712	4.83863		190.161	10.7923		188.927	8.83638
251.296	4.62776		245.544	4.91454		189.37	10.6615		188.666	8.753
250.982	4.72106		245.375	4.99159		188.876	10.5559		188.407	8.6761
250.675	4.8015		245.202	5.06981		188.579	10.4338		188.148	8.6055
250.373	4.89378		245.028	5.14925		188.324	10.3253		187.89	8.541
250.061	4.97872		244.851	5.22995		187.957	10.2111		187.633	8.48242
249.764	5.06437		244.671	5.31194		187.697	10.1065		187.376	8.42958
249.464	5.15852		244.489	5.39528		187.158	10.0085		187.12	8.3823
249.159	5.27468		244.304	5.48002		187.086	9.90359		186.863	8.34041
248.819	5.37251		244.117	5.56621		186.866	9.80438		186.606	8.30372
248.485	5.47714		243.928	5.6539		186.257	9.7148		186.35	8.27208
248.149	5.58734		243.735	5.74317		185.997	9.62851		186.092	8.24532
247.813	5.69828		243.54	5.83407		186.135	9.539		185.835	8.22327
247.472	5.8158		243.343	5.92666		185.866	9.45573		185.576	8.20578
247.14	5.93492		243.142	6.02104		185.674	9.378		185.317	8.19267
246.799	6.05241		242.94	6.11726		184.602	9.31642		185.057	8.18381
246.445	6.17843		242.734	6.21542		184.841	9.24806		184.795	8.17904
246.098	6.30058		242.526	6.3156		185.036	9.18769		184.533	8.17821
245.748	6.43263		242.315	6.41789		184.952	9.1217		184.269	8.18118
245.386	6.56851		242.101	6.52239		184.203	9.08364		184.004	8.1878
245.027	6.69977		241.884	6.62921		184.42	9.03436		183.738	8.19795
244.659	6.84065		241.665	6.73845		184.238	8.99891		183.47	8.21149
244.289	6.98691		241.442	6.85022		190.823	8.9743		183.2	8.22829
243.92	7.1332		241.217	6.96465		184.365	8.93915		182.929	8.24822
243.542	7.28334		240.989	7.08187		185.152	8.91476		182.656	8.27118
243.165	7.43681		240.758	7.20201		182.726	8.91674		182.382	8.29705
242.779	7.59497		240.523	7.32521		181.943	8.9124		182.105	8.32571
242.388	7.75325		240.286	7.45163		183.21	8.90326		181.827	8.35707
241.993	7.91753		240.046	7.58141		182.081	8.91216		181.546	8.39104
241.594	8.08723		239.802	7.71474		181.921	8.9265		181.264	8.42751
241.19	8.25847		239.556	7.85178		181.172	8.94672		180.98	8.46642
240.779	8.43313		239.305	7.99271		180.738	8.97314		180.694	8.50769
240.363	8.6144		239.052	8.13772		180.788	9.0027		180.406	8.55124
239.941	8.7983		238.795	8.28702		180.326	9.04054		180.116	8.59703
239.513	8.98435		238.535	8.44082		179.856	9.08407		179.824	8.645
239.083	9.17433		238.271	8.59934		180.325	9.12823		179.53	8.6951
238.641	9.37288		238.004	8.76281		179.134	9.18896		179.234	8.74732
238.198	9.57006		237.732	8.93147		178.568	9.25033		178.936	8.80162
237.767	9.77497		237.457	9.10558		178.614	9.31285		178.636	8.858
237.312	9.98403		237.178	9.28539		178.375	9.38367		178.334	8.91645
236.852	10.1991		236.895	9.47119		178.714	9.45553		178.031	8.977
236.387	10.4132		236.607	9.66326		178.052	9.53832		177.725	9.03965
235.905	10.6314		236.316	9.86191		177.58	9.63031		177.418	9.10444
235.423	10.8594		236.019	10.0674		177.213	9.72018		177.109	9.17144
234.94	11.0816		235.719	10.2802		176.976	9.81652		176.798	9.24068
234.443	11.32		235.413	10.5004		182.718	9.91233		176.485	9.31226
233.94	11.5582		235.102	10.7286		180.316	10.0184		176.171	9.38626
233.437	11.8036		234.787	10.9651		176.522	10.1342		175.855	9.46278
232.924	12.0543		234.465	11.2102		175.804	10.252		175.538	9.54194
232.43	12.3095		234.139	11.4643		175.701	10.3701		175.219	9.62388
231.936	12.5672		233.806	11.7278		175.8	10.4981		174.898	9.70874
231.426	12.8327		233.468	12.0013		175.1	10.629		174.576	9.79668
230.912	13.0998		233.123	12.285		176.542	10.7594		174.252	9.88789
230.36	13.3769		232.771	12.5795		176.368	10.9013		173.927	9.98257
229.799	13.6576		232.413	12.8852		176.098	11.0465		173.601	10.0809
229.237	13.9394		232.047	13.2026		174.301	11.1909		173.272	10.1832
228.666	14.2327		231.674	13.5322		173.813	11.3457		172.943	10.2896
228.086	14.5333		231.293	13.8744		173.12	11.5045		172.612	10.4004
227.504	14.8394		230.903	14.23		172.041	11.6678		172.279	10.516
226.937	15.1479		230.505	14.5992		171.201	11.8344		171.944	10.6365
226.368	15.4702		230.097	14.9828		170.628	12.0036		171.608	10.7623
225.789	15.8071		229.68	15.3813		170.097	12.1984		171.271	10.8938
225.193	16.1434		229.252	15.7952		169.82	12.3614		170.931	11.0313
224.565	16.4884		228.814	16.2252		169.465	12.5459		170.59	11.1751
223.933	16.8379		228.365	16.6718		168.997	12.7391		170.246	11.3257
223.295	17.1996		227.903	17.1357		168.578	12.9427		169.901	11.4834
222.647	17.5746		227.429	17.6175		168.221	13.1488		169.553	11.6487
221.993	17.9565		226.942	18.1178		167.907	13.331		169.202	11.822
221.326	18.3454		226.441	18.6372		167.498	13.5793		168.85	12.0038
220.659	18.7435		225.925	19.1764		167.088	13.7601		168.494	12.1944
219.999	19.1802		225.393	19.736		166.679	14.0202		168.135	12.3945
219.356	19.6037		224.845	20.3167		166.185	14.2418		167.773	12.6045
218.68	20.062		224.28	20.9192		165.594	14.4981		167.407	12.8248
217.992	20.5106		223.696	21.544		165.082	14.7232		167.038	13.0562
217.282	20.9952		223.094	22.1917		164.725	15.0284		166.664	13.299
216.585	21.4897		222.47	22.8631		164.219	15.2844		166.285	13.5539
215.873	22.006		221.825	23.5587		163.804	15.5633		165.902	13.8213
215.158	22.5372		221.157	24.2791		163.374	15.8553		165.513	14.102
214.412	23.0846		220.466	25.0249		162.904	16.1548		165.118	14.3965
213.648	23.6579		219.749	25.7965		162.548	16.4808		164.717	14.7053
212.89	24.2489		219.005	26.5946		162.054	16.8078		164.308	15.0292
212.127	24.8591		218.233	27.4196		161.702	17.165		163.893	15.3687
211.317	25.5264		217.431	28.2718		161.238	17.533		163.469	15.7244
210.502	26.1735		216.597	29.1517		160.773	17.9375		163.036	16.097
209.668	26.8439		215.731	30.0596		160.247	18.3429		162.594	16.4871
208.823	27.5824		214.829	30.9956		159.707	18.8027		162.141	16.8954
207.966	28.3313		213.891	31.96		159.242	19.2851		161.677	17.3224
207.09	29.1055		212.915	32.9528		158.766	19.7836		161.202	17.7687
206.169	29.9169		211.898	33.974		158.369	20.3116		160.713	18.2351
205.214	30.7443		210.838	35.0235		157.986	20.9006		160.211	18.7221
204.266	31.6245		209.733	36.101		157.789	21.5201		159.693	19.2303
203.29	32.5256		208.582	37.2061		157.335	22.1841		159.16	19.7602
202.273	33.4549		207.382	38.3383		156.704	22.8904		158.609	20.3124
201.22	34.4287		206.13	39.4969		156.031	23.6389		158.04	20.8874
200.099	35.4412		204.824	40.6811		155.451	24.4721		157.452	21.4858
198.971	36.4854		203.462	41.8898		154.856	25.3551		156.842	22.1079
197.827	37.548		202.042	43.1219		154.307	26.2887		156.21	22.7541
196.602	38.6754		200.562	44.3759		153.88	27.2845		155.553	23.4247
195.341	39.8309		199.018	45.6502		153.702	28.3848		154.872	24.1201
194.016	41.0158		197.408	46.9428		152.525	29.5155		154.163	24.8405
192.642	42.2348		195.731	48.2518					153.425	25.586
191.226	43.5063		193.984	49.5747					152.657	26.3565
189.736	44.8045		192.164	50.909					151.856	27.1521
188.195	46.1248		190.271	52.2517					151.02	27.9726
186.581	47.4603		188.301	53.5997					150.148	28.8177
184.889	48.8573		186.253	54.9496					149.238	29.687
183.106	50.287		184.126	56.2978					148.287	30.5798
181.304	51.7058		181.919	57.6403					147.293	31.4955
179.38	53.1572		179.629	58.9729					146.255	32.4331
177.315	54.6227		177.258	60.2912					145.169	33.3916
175.208	56.1229		174.803	61.5906					144.035	34.3698
173.021	57.6044		172.265	62.8661					142.848	35.3659
170.738	59.0942		169.645	64.1127					141.609	36.3785
168.333	60.5716		166.943	65.3254					140.313	37.4055
165.838	62.0214		164.16	66.4987					138.96	38.4448
163.244	63.4833		161.298	67.6273					137.547	39.4939
160.533	64.9344		158.359	68.7058					136.072	40.5501
157.718	66.3506		155.346	69.729					134.534	41.6105
154.794	67.7006		152.261	70.6914					132.932	42.6719
151.715	68.9707		149.11	71.588					131.262	43.7308
148.652	70.157		145.895	72.4137					129.526	44.7835
145.468	71.3139		142.622	73.1639					127.721	45.8261
142.152	72.3909		139.295	73.8342					125.848	46.8544
138.791	73.3677		135.921	74.4204					123.905	47.864
135.374	74.2407		132.505	74.9189		109.634	48.1707		121.893	48.8504
131.865	75.0456		129.053	75.3265		109.158	48.6555		119.814	49.8089
128.307	75.7278		125.573	75.6405		110.698	49.3118		117.666	50.7346
124.717	76.3133		122.072	75.8589		106.677	51.1346		115.453	51.6228
121.085	76.7725		118.557	75.9799		104.346	52.4838		113.176	52.4686
117.394	77.1233		115.034	76.0026		102.899	54.2212		110.837	53.2669
113.744	77.394		111.512	75.9266		99.9228	55.5414		108.439	54.0132
109.978	77.4748		107.998	75.7522		96.9256	56.9797		105.986	54.7026
106.356	77.4723		104.5	75.4802		94.6379	58.3312		103.481	55.3309
102.611	77.3456		101.024	75.112		92.3539	59.6828		100.929	55.8937

## Sheet: Fig 7
MEASURED: Coaxial				MEASURED: Ag/AgCl
LCR	LCR	LCR		LCR	LCR	LCR		TDR	TDR	TDR			Cole-Cole: Double-layer			Cole-Cole: Maxwell-Wagner			Cole-Cole: Bound-water			Cole-Cole: Orientational			Cole-Cole: overal include DC conductivity
Freq [Hz]	𝜅' [ ]	𝜅"eff [ ]		Freq [Hz]	𝜅' [ ]	𝜅"eff [ ]		Freq [Hz]	𝜅' [ ]	𝜅"eff [ ]		Freq [Hz]	𝜅' [ ]	𝜅" [ ]		𝜅' [ ]	𝜅" [ ]		𝜅' [ ]	𝜅" [ ]		𝜅' [ ]	𝜅"eff [ ]		𝜅' [ ]	𝜅"eff [ ]
20	726026	3.86639e+06		20	20384.3	3.02185e+06		2000000	39.1099	141.898		10	9.00001	3.62998e-05		45.9934	0.0129573		11	4e-06		15	8.9918e+06		80.9934	8.9918e+06
21.1851	671581	3.66945e+06		21.1851	19746.8	2.87308e+06		3000000	37.7817	99.9978		10.5925	9.00001	3.8896e-05		45.9931	0.0134899		11	4.23701e-06		15	8.48881e+06		80.9931	8.48881e+06
22.4404	627947	3.48897e+06		22.4404	17523.4	2.73054e+06		4000000	35.1737	74.5677		11.2202	9.00001	4.16778e-05		45.9928	0.0140444		11	4.48807e-06		15	8.01395e+06		80.9929	8.01395e+06
23.77	579693	3.31592e+06		23.77	16829.6	2.59395e+06		5000000	34.0787	62.6908		11.885	9.00001	4.46586e-05		45.9925	0.0146217		11	4.75401e-06		15	7.56566e+06		80.9926	7.56566e+06
25.1785	543732	3.14364e+06		25.1785	17195.6	2.46332e+06		6000000	32.6262	54.5497		12.5893	9.00002	4.78525e-05		45.9922	0.0152227		11	5.0357e-06		15	7.14244e+06		80.9923	7.14244e+06
26.6704	501998	2.99084e+06		26.6704	16248.8	2.33978e+06		7000000	31.3011	48.2265		13.3352	9.00002	5.12749e-05		45.9919	0.0158484		11	5.33409e-06		15	6.7429e+06		80.9919	6.7429e+06
28.2508	462542	2.84127e+06		28.2508	15480.5	2.22116e+06		8000000	30.2507	42.9344		14.1254	9.00002	5.49421e-05		45.9916	0.0164998		11	5.65015e-06		15	6.36571e+06		80.9916	6.36571e+06
29.9247	428548	2.69349e+06		29.9247	15393.7	2.10742e+06		9000000	29.2308	39.1426		14.9624	9.00002	5.88715e-05		45.9912	0.017178		11	5.98494e-06		15	6.00962e+06		80.9913	6.00962e+06
31.6979	393131	2.55303e+06		31.6979	14441.8	1.99935e+06		10000000	28.6716	35.9931		15.8489	9.00002	6.3082e-05		45.9909	0.0178841		11	6.33957e-06		15	5.67345e+06		80.9909	5.67345e+06
33.5761	362802	2.42409e+06		33.5761	13996.5	1.89705e+06		11000000	28.0835	33.5984		16.788	9.00002	6.75936e-05		45.9905	0.0186191		11	6.71522e-06		15	5.35608e+06		80.9905	5.35608e+06
35.5656	335916	2.29762e+06		35.5656	13626.3	1.79932e+06		12000000	27.4938	30.9271		17.7828	9.00002	7.24279e-05		45.9901	0.0193844		11	7.11312e-06		15	5.05646e+06		80.9901	5.05646e+06
37.673	319402	2.17511e+06		37.673	14186.9	1.70729e+06		13000000	27.1597	29.1993		18.8365	9.00003	7.76079e-05		45.9897	0.0201811		11	7.5346e-06		15	4.77361e+06		80.9897	4.77361e+06
39.9052	274008	2.06338e+06		39.9052	15096.3	1.61383e+06		14000000	26.7832	27.6891		19.9526	9.00003	8.31584e-05		45.9893	0.0210105		11	7.98105e-06		15	4.50658e+06		80.9893	4.50658e+06
42.2698	263319	1.94428e+06		42.2698	16053.1	1.53069e+06		15000000	26.4948	26.331		21.1349	9.00003	8.91058e-05		45.9888	0.021874		11	8.45396e-06		15	4.25448e+06		80.9889	4.25448e+06
44.7744	248624	1.84829e+06		44.7744	13556.7	1.45114e+06		16000000	26.1809	25.1918		22.3872	9.00003	9.54787e-05		45.9884	0.022773		11	8.95488e-06		15	4.01649e+06		80.9884	4.01649e+06
47.4275	221352	1.75727e+06		47.4275	12085.3	1.37311e+06		17000000	25.7872	24.2244		23.7137	9.00003	0.000102307		45.9879	0.0237088		11	9.48549e-06		15	3.79181e+06		80.9879	3.79181e+06
50.2377	210264	1.66251e+06		50.2377	10622.1	1.30127e+06		18000000	25.4938	23.2632		25.1189	9.00004	0.000109624		45.9874	0.0246832		11	1.00475e-05		15	3.5797e+06		80.9874	3.5797e+06
53.2145	187828	1.57384e+06		53.2145	12482.8	1.23237e+06		19000000	25.2836	22.4751		26.6073	9.00004	0.000117465		45.9869	0.0256975		11	1.06429e-05		15	3.37946e+06		80.9869	3.37946e+06
56.3677	188392	1.4894e+06		56.3677	10424.2	1.16951e+06		20000000	24.9542	21.6719		28.1838	9.00004	0.000125866		45.9863	0.0267535		11	1.12735e-05		15	3.19041e+06		80.9864	3.19041e+06
59.7077	162819	1.42998e+06		59.7077	9658.22	1.106e+06		21000000	24.6985	21.0748		29.8538	9.00004	0.000134868		45.9858	0.0278529		11	1.19415e-05		15	3.01194e+06		80.9858	3.01194e+06
63.2456	156683	1.32787e+06		63.2456	9312.66	1.05029e+06		22000000	24.4175	20.4932		31.6228	9.00005	0.000144513		45.9852	0.0289974		11	1.26491e-05		15	2.84346e+06		80.9852	2.84346e+06
66.9931	141281	1.27248e+06		66.9931	9862.06	990955		23000000	24.1755	19.9396		33.4965	9.00005	0.000154849		45.9846	0.0301889		11	1.33986e-05		15	2.6844e+06		80.9846	2.6844e+06
70.9627	127759	1.19899e+06		70.9627	9666.88	937842		24000000	23.8622	19.3611		35.4813	9.00005	0.000165924		45.984	0.0314294		11	1.41925e-05		15	2.53423e+06		80.984	2.53423e+06
75.1675	116510	1.12751e+06		75.1675	8858.6	886494		25000000	23.6335	18.8884		37.5837	9.00006	0.000177791		45.9833	0.0327208		11	1.50335e-05		15	2.39247e+06		80.9834	2.39247e+06
79.6214	108751	1.07483e+06		79.6214	7920.59	839118		26000000	23.4136	18.4336		39.8107	9.00006	0.000190506		45.9826	0.0340652		11	1.59243e-05		15	2.25864e+06		80.9827	2.25864e+06
84.3393	98333.4	1.01765e+06		84.3393	7849.72	794278		27000000	23.2287	18.0019		42.1697	9.00007	0.000204131		45.9819	0.0354648		11	1.68679e-05		15	2.13229e+06		80.982	2.13229e+06
89.3367	93487.1	963714		89.3367	7223.16	751169		28000000	23.0065	17.6026		44.6684	9.00007	0.000218731		45.9812	0.0369218		11	1.78673e-05		15	2.01301e+06		80.9812	2.01301e+06
94.6303	84082.3	900132		94.6303	6762.12	711232		29000000	22.8236	17.2634		47.3151	9.00008	0.000234375		45.9804	0.0384387		11	1.89261e-05		15	1.90041e+06		80.9805	1.90041e+06
100.237	79640.1	855500		100.237	6266.08	672847		30000000	22.6283	16.9486		50.1187	9.00008	0.000251137		45.9796	0.0400178		11	2.00475e-05		15	1.7941e+06		80.9796	1.7941e+06
106.177	69919.6	815865		106.177	6833.24	636708		31000000	22.4288	16.6399		53.0884	9.00009	0.000269099		45.9787	0.0416617		11	2.12354e-05		15	1.69374e+06		80.9788	1.69374e+06
112.468	62483.1	763884		112.468	6770.61	602492		32000000	22.1961	16.2823		56.2341	9.00009	0.000288345		45.9778	0.0433731		11	2.24937e-05		15	1.59899e+06		80.9779	1.59899e+06
119.132	60757.6	733446		119.132	6487.99	569431		33000000	22.0286	16.0038		59.5662	9.0001	0.000308968		45.9769	0.0451548		11	2.38265e-05		15	1.50955e+06		80.977	1.50955e+06
126.191	58634.9	694850		126.191	5788.51	538696		34000000	21.8446	15.7495		63.0957	9.00011	0.000331065		45.976	0.0470095		11	2.52383e-05		15	1.42511e+06		80.9761	1.42511e+06
133.669	53795.2	655347		133.669	5394.59	509427		35000000	21.6535	15.4794		66.8344	9.00012	0.000354744		45.975	0.0489403		11	2.67338e-05		15	1.34539e+06		80.9751	1.34539e+06
141.589	51385.9	618628		141.589	4935.56	481829		36000000	21.4591	15.1838		70.7946	9.00012	0.000380115		45.974	0.0509504		11	2.83178e-05		15	1.27013e+06		80.9741	1.27013e+06
149.979	47555.5	586594		149.979	4781.43	455303		37000000	21.2791	14.9429		74.9894	9.00013	0.000407302		45.9729	0.0530429		11	2.99958e-05		15	1.19908e+06		80.973	1.19908e+06
158.866	44059	554595		158.866	4673.16	430733		38000000	21.115	14.6852		79.4328	9.00014	0.000436432		45.9718	0.0552213		11	3.17731e-05		15	1.132e+06		80.9719	1.132e+06
168.279	41024	525998		168.279	4504.82	407316		39000000	20.979	14.4469		84.1395	9.00015	0.000467647		45.9706	0.057489		11	3.36558e-05		15	1.06868e+06		80.9708	1.06868e+06
178.25	38375.8	497512		178.25	4446.8	385015		40000000	20.7919	14.178		89.1251	9.00016	0.000501094		45.9694	0.0598496		11	3.565e-05		15	1.0089e+06		80.9696	1.0089e+06
188.812	35548.8	470278		188.812	4186.32	364243		41000000	20.6717	13.9498		94.4061	9.00017	0.000536933		45.9681	0.0623071		11	3.77624e-05		15	952460		80.9683	952460
200	33133.8	444233		200	3983.76	344390		42000000	20.5561	13.7613		100	9.00019	0.000575336		45.9668	0.0648654		11	4e-05		15	899180		80.967	899181
211.851	30976.3	420718		211.851	3794.29	325559		43000000	20.4118	13.5827		105.925	9.0002	0.000616485		45.9655	0.0675285		11	4.23701e-05		15	848881		80.9657	848881
224.404	28814.1	397237		224.404	3656.01	307845		44000000	20.2406	13.3427		112.202	9.00021	0.000660578		45.964	0.0703008		11	4.48807e-05		15	801395		80.9643	801396
237.7	26883.2	375415		237.7	3494.9	291031		45000000	20.1023	13.1478		118.85	9.00023	0.000707824		45.9626	0.0731868		11	4.75401e-05		15	756566		80.9628	756566
251.785	25022.8	354669		251.785	3362.21	275137		46000000	19.9725	12.9444		125.893	9.00025	0.00075845		45.961	0.076191		11	5.0357e-05		15	714244		80.9613	714245
266.704	23325.9	334988		266.704	3211.43	260160		47000000	19.8608	12.7462		133.352	9.00026	0.000812697		45.9594	0.0793183		11	5.33409e-05		15	674290		80.9597	674290
282.508	21689.8	315781		282.508	3094.07	245932		48000000	19.7352	12.527		141.254	9.00028	0.000870824		45.9577	0.0825737		11	5.65015e-05		15	636571		80.958	636571
299.247	20125	297770		299.247	3006.75	232440		49000000	19.6324	12.3425		149.624	9.0003	0.000933109		45.956	0.0859625		11	5.98494e-05		15	600962		80.9563	600962
316.979	19227.2	284635		316.979	2904.27	219799		50000000	19.5322	12.1699		158.489	9.00032	0.00099985		45.9542	0.0894901		11	6.33957e-05		15	567345		80.9545	567345
335.761	17472.4	265487		335.761	2698.83	207785		51000000	19.4266	11.9966		167.88	9.00035	0.00107136		45.9523	0.0931621		11	6.71522e-05		15	535608		80.9526	535608
355.656	16842.8	254702		355.656	2654.55	196442		52000000	19.3245	11.7704		177.828	9.00037	0.00114799		45.9503	0.0969845		11	7.11312e-05		15	505646		80.9507	505646
376.73	15901.8	241726		376.73	2545.75	185702		53000000	19.2489	11.6013		188.365	9.0004	0.0012301		45.9483	0.100963		11	7.5346e-05		15	477361		80.9487	477361
399.052	14913.4	228774		399.052	2435.7	175534		54000000	19.1723	11.4456		199.526	9.00043	0.00131809		45.9461	0.105105		11	7.98105e-05		15	450658		80.9466	450658
422.698	13913.1	216406		422.698	2356.74	165954		55000000	19.0877	11.2902		211.349	9.00046	0.00141237		45.9439	0.109416		11	8.45396e-05		15	425448		80.9444	425448
447.744	13029.3	204444		447.744	2254.83	156856		56000000	19.0081	11.093		223.872	9.00049	0.00151339		45.9416	0.113904		11	8.95488e-05		15	401649		80.9421	401649
474.275	12222.4	193473		474.275	2161.17	148284		57000000	18.9457	10.9377		237.137	9.00053	0.00162164		45.9392	0.118575		11	9.48549e-05		15	379181		80.9397	379181
502.377	11541.6	183507		502.377	2086.25	140173		58000000	18.8812	10.7899		251.189	9.00056	0.00173763		45.9367	0.123437		11	0.000100475		15	357970		80.9373	357970
532.145	10832.6	173637		532.145	2017.71	132500		59000000	18.8193	10.6366		266.073	9.0006	0.00186192		45.9341	0.128498		11	0.000106429		15	337946		80.9347	337946
563.677	10152.3	164347		563.677	1928.35	125248		60000000	18.7854	10.479		281.838	9.00065	0.00199511		45.9314	0.133766		11	0.000112735		15	319041		80.932	319041
597.077	9387.55	154546		597.077	1853.17	118404		61000000	18.7231	10.3473		298.538	9.00069	0.00213782		45.9285	0.139249		11	0.000119415		15	301194		80.9292	301195
632.456	8915.96	147084		632.456	1788.68	111913		62000000	18.6681	10.2076		316.228	9.00074	0.00229074		45.9256	0.144956		11	0.000126491		15	284346		80.9263	284346
669.931	8333.68	139000		669.931	1716.73	105795		63000000	18.6201	10.072		334.965	9.0008	0.0024546		45.9225	0.150896		11	0.000133986		15	268440		80.9233	268440
709.627	7842.44	131681		709.627	1656.58	99999.9		64000000	18.5909	9.90759		354.813	9.00085	0.00263018		45.9193	0.157079		11	0.000141925		15	253423		80.9201	253424
751.675	7276.38	124012		751.675	1592.85	94540.7		65000000	18.5552	9.78391		375.837	9.00091	0.00281833		45.916	0.163514		11	0.000150335		15	239247		80.9169	239247
796.214	6830.85	117401		796.214	1530.94	89370.8		66000000	18.5215	9.65894		398.107	9.00098	0.00301994		45.9125	0.170212		11	0.000159243		15	225864		80.9135	225864
843.393	6464.62	111519		843.393	1477.43	84474		67000000	18.4954	9.5364		421.697	9.00105	0.00323597		45.9089	0.177183		11	0.000168679		15	213229		80.9099	213229
893.367	5997.48	105034		893.367	1417.94	79846.7		68000000	18.5017	9.40714		446.684	9.00113	0.00346746		45.9051	0.184439		11	0.000178673		15	201301		80.9062	201302
946.303	5650.88	99568.8		946.303	1369.58	75475.9		69000000	18.4829	9.31257		473.151	9.00121	0.00371552		45.9012	0.19199		11	0.000189261		15	190041		80.9024	190041
1002.37	5314.48	94396.3		1002.37	1313.69	71335.9		70000000	18.4561	9.22004		501.187	9.00129	0.00398133		45.8971	0.199849		11	0.000200475		15	179410		80.8984	179410
1061.77	4993.76	89353.2		1061.77	1268.36	67428.8		71000000	18.4251	9.12291		530.884	9.00138	0.00426616		45.8928	0.208028		11	0.000212354		15	169374		80.8942	169374
1124.68	4674.86	84492.9		1124.68	1220.78	63734.1		72000000	18.411	9.00636		562.341	9.00148	0.00457137		45.8884	0.21654		11	0.000224937		15	159899		80.8899	159900
1191.32	4379.53	79878.9		1191.32	1177.46	60240.5		73000000	18.4036	8.91968		595.662	9.00159	0.00489843		45.8838	0.225399		11	0.000238265		15	150955		80.8853	150955
1261.91	4105.02	75561.9		1261.91	1133.69	56940.7		74000000	18.3832	8.84032		630.957	9.0017	0.00524889		45.8789	0.234618		11	0.000252383		15	142511		80.8806	142511
1336.69	3846.55	71437.7		1336.69	1091.26	53818.8		75000000	18.359	8.75391		668.344	9.00182	0.00562444		45.8739	0.244212		11	0.000267338		15	134539		80.8757	134539
1415.89	3617.02	67638.2		1415.89	1051.88	50868.5		76000000	18.3426	8.65065		707.946	9.00195	0.00602687		45.8687	0.254196		11	0.000283178		15	127013		80.8707	127013
1499.79	3381.73	63883.1		1499.79	1017.86	48080.6		77000000	18.3372	8.56349		749.894	9.00209	0.00645811		45.8633	0.264586		11	0.000299958		15	119908		80.8654	119908
1588.66	3168.15	60383.3		1588.66	981.407	45452.2		78000000	18.3336	8.48511		794.328	9.00224	0.00692022		45.8576	0.275398		11	0.000317731		15	113200		80.8598	113200
1682.79	2983.13	57193.9		1682.79	947.072	42966.5		79000000	18.329	8.41047		841.395	9.0024	0.00741542		45.8517	0.286649		11	0.000336558		15	106868		80.8541	106868
1782.5	2799.15	54072.1		1782.5	914.536	40617		80000000	18.339	8.35069		891.251	9.00257	0.00794606		45.8455	0.298356		11	0.0003565		15	100890		80.8481	100890
1888.12	2614.27	51012.3		1888.12	882.894	38396.2		81000000	18.3261	8.29461		944.061	9.00276	0.00851471		45.8391	0.310538		11	0.000377624		15	95246		80.8419	95246.3
2000	2453.67	48230.3		2000	853.017	36297.3		82000000	18.3068	8.22708		1000	9.00295	0.00912408		45.8324	0.323214		11	0.0004		15	89918		80.8354	89918.4
2118.51	2302.19	45580.9		2118.51	823.987	34312.2		83000000	18.3026	8.15373		1059.25	9.00317	0.00977708		45.8255	0.336403		11	0.000423701		15	84888.1		80.8286	84888.5
2244.04	2184.31	43281.3		2244.04	795.468	32436.7		84000000	18.3	8.10662		1122.02	9.00339	0.0104769		45.8182	0.350126		11	0.000448807		15	80139.5		80.8216	80139.9
2377	2041.77	40809		2377	768.791	30665.5		85000000	18.2918	8.04082		1188.5	9.00363	0.0112268		45.8107	0.364404		11	0.000475401		15	75656.6		80.8143	75657
2517.85	1911.03	38487.2		2517.85	742.203	28990.1		86000000	18.2983	7.98244		1258.93	9.00389	0.0120304		45.8028	0.37926		11	0.00050357		15	71424.4		80.8067	71424.8
2667.04	1792.86	36352		2667.04	717.385	27406.5		87000000	18.3005	7.9416		1333.52	9.00417	0.0128916		45.7946	0.394715		11	0.000533409		15	67429		80.7987	67429.4
2825.08	1699.24	34458.1		2825.08	693.58	25910.8		88000000	18.2884	7.90247		1412.54	9.00447	0.0138145		45.786	0.410794		11	0.000565015		15	63657.1		80.7905	63657.5
2992.47	1591.78	32493.2		2992.47	669.805	24496.4		89000000	18.2848	7.85754		1496.24	9.00478	0.0148036		45.7771	0.427521		11	0.000598494		15	60096.2		80.7819	60096.6
3169.79	1499.81	30706.2		3169.79	647.555	23160.1		90000000	18.2775	7.81781		1584.89	9.00512	0.0158635		45.7678	0.444923		11	0.000633957		15	56734.5		80.7729	56734.9
3357.61	1316.5	27993.1		3357.61	626.271	21896.9		91000000	18.2678	7.77597		1678.8	9.00549	0.0169994		45.7581	0.463025		11	0.000671522		15	53560.8		80.7636	53561.3
3556.56	1326.05	27349		3556.56	605.423	20702.5		92000000	18.2554	7.73955		1778.28	9.00588	0.0182168		45.7481	0.481855		11	0.000711312		15	50564.6		80.7539	50565.1
3767.3	1237.9	25710.3		3767.3	585.377	19574		93000000	18.2498	7.70158		1883.65	9.0063	0.0195215		45.7375	0.501442		11	0.00075346		15	47736.1		80.7438	47736.6
3990.52	1200.1	24592.9		3990.52	566.006	18506.9		94000000	18.2416	7.666		1995.26	9.00674	0.0209197		45.7266	0.521816		11	0.000798105		15	45065.8		80.7333	45066.3
4226.98	1142.15	23316.6		4226.98	547.42	17498.7		95000000	18.2335	7.62939		2113.49	9.00722	0.0224183		45.7152	0.543006		11	0.000845396		15	42544.8		80.7224	42545.4
4477.44	1062.35	21860.8		4477.44	529.249	16545.8		96000000	18.2226	7.60522		2238.72	9.00774	0.0240244		45.7032	0.565045		11	0.000895488		15	40164.9		80.711	40165.5
4742.75	1016.37	20765.2		4742.75	511.871	15644.9		97000000	18.2102	7.57657		2371.37	9.00828	0.0257458		45.6908	0.587967		11	0.000948549		15	37918.1		80.6991	37918.7
5023.77	962.747	19620.7		5023.77	495.201	14793.4		98000000	18.1943	7.54407		2511.89	9.00887	0.0275907		45.6779	0.611805		11	0.00100475		15	35797		80.6867	35797.7
5321.45	918.469	18599.1		5321.45	478.977	13988.6		99000000	18.1825	7.50691		2660.73	9.0095	0.0295682		45.6644	0.636594		11	0.00106429		15	33794.6		80.6739	33795.2
5636.77	873.808	17600.4		5636.77	463.298	13227.9		100000000	18.1736	7.48436		2818.38	9.01017	0.0316876		45.6503	0.662372		11	0.00112735		15	31904.1		80.6605	31904.8
5970.77	827.18	16611		5970.77	448.304	12508.8		101000000	18.1584	7.45419		2985.38	9.01089	0.0339594		45.6356	0.689176		11	0.00119415		15	30119.4		80.6465	30120.2
6324.56	788.182	15721.4		6324.56	433.758	11829.1		102000000	18.1494	7.41993		3162.28	9.01166	0.0363945		45.6203	0.717046		11	0.00126491		15	28434.6		80.632	28435.3
6699.31	751.561	14880.2		6699.31	419.624	11186.7		103000000	18.1476	7.39133		3349.65	9.01249	0.0390046		45.6044	0.746023		11	0.00133986		15	26844		80.6169	26844.8
7096.27	709.258	14011.2		7096.27	405.958	10579.2		104000000	18.1353	7.38008		3548.13	9.01337	0.0418025		45.5877	0.776149		11	0.00141925		15	25342.3		80.6011	25343.2
7516.75	682.982	13314.4		7516.75	392.966	10005.2		105000000	18.1215	7.36127		3758.37	9.01431	0.0448017		45.5704	0.807467		11	0.00150335		15	23924.7		80.5847	23925.6
7962.14	653.175	12608.8		7962.14	380.172	9462.44		106000000	18.1086	7.34068		3981.07	9.01532	0.0480168		45.5523	0.840023		11	0.00159243		15	22586.4		80.5676	22587.3
8433.93	620.461	11900		8433.93	367.892	8948.64		107000000	18.095	7.32337		4216.97	9.0164	0.0514634		45.5334	0.873863		11	0.00168679		15	21322.9		80.5498	21323.9
8933.67	591.764	11248.9		8933.67	356.073	8463.57		108000000	18.0638	7.30342		4466.84	9.01755	0.0551584		45.5137	0.909036		11	0.00178673		15	20130.1		80.5313	20131.1
9463.03	560.786	10599.1		9463.03	344.702	8004.96		109000000	18.0497	7.27932		4731.51	9.01878	0.0591198		45.4932	0.945591		11	0.0018926		15	19004.1		80.512	19005.1
10023.7	537.992	10042.7		10023.7	333.53	7571.39		110000000	18.0377	7.26093		5011.87	9.0201	0.0633669		45.4717	0.983579		11	0.00200475		15	17941		80.4918	17942.1
10617.7	515.485	9505.41		10617.7	322.759	7161.82		111000000	18.02	7.24587		5308.84	9.0215	0.0679205		45.4494	1.02306		11	0.00212354		15	16937.4		80.4709	16938.5
11246.8	493.195	8991.67		11246.8	312.482	6774.39		112000000	17.9914	7.22115		5623.41	9.02301	0.072803		45.4261	1.06407		11	0.00224937		15	15989.9		80.4491	15991.1
11913.2	471.451	8499.49		11913.2	302.248	6407.94		113000000	17.9744	7.20186		5956.62	9.02461	0.0780383		45.4017	1.10669		11	0.00238265		15	15095.5		80.4263	15096.7
12619.1	421.676	7772.92		12619.1	292.688	6061.68		114000000	17.9562	7.18257		6309.57	9.02633	0.0836522		45.3763	1.15096		11	0.00252383		15	14251.1		80.4026	14252.3
13366.9	413.079	7434.79		13366.9	283.311	5734.26		115000000	17.9376	7.16275		6683.44	9.02815	0.0896725		45.3498	1.19695		11	0.00267338		15	13453.9		80.3779	13455.1
14158.9	411.533	7168.27		14158.9	274.288	5424.55		116000000	17.9074	7.14528		7079.46	9.03011	0.0961287		45.3221	1.24472		11	0.00283178		15	12701.3		80.3522	12702.6
14997.9	396.203	6794.2		14997.9	265.579	5131.76		117000000	17.8856	7.12051		7498.94	9.03219	0.103053		45.2932	1.29433		11	0.00299958		15	11990.8		80.3254	11992.2
15886.6	378.762	6417.38		15886.6	257.089	4854.38		118000000	17.8692	7.09445		7943.28	9.03441	0.11048		45.2631	1.34584		11	0.00317731		15	11320		80.2975	11321.5
16827.9	361.552	6054.49		16827.9	248.812	4591.98		119000000	17.8557	7.07321		8413.95	9.03678	0.118446		45.2316	1.39934		11	0.00336558		15	10686.8		80.2684	10688.3
17825	348.308	5737.96		17825	240.88	4344.05		120000000	17.8337	7.04609		8912.51	9.0393	0.126991		45.1987	1.45487		11	0.003565		15	10089		80.238	10090.6
18881.2	327.432	5372.58		18881.2	233.141	4109.6		121000000	17.8198	7.02801		9440.61	9.04198	0.136158		45.1644	1.51253		11	0.00377624		15	9524.6		80.2064	9526.26
20000	313.779	5076.51		20000	225.799	3888.42		122000000	17.8035	7.01208		10000	9.04484	0.145994		45.1286	1.57237		11	0.004		15	8991.8		80.1734	8993.53
21185.1	301.059	4799.35		21185.1	218.669	3679.27		123000000	17.7835	6.99409		10592.5	9.04789	0.156546		45.0912	1.63447		11	0.00423701		15	8488.81		80.1391	8490.61
22440.4	293.845	4576.72		22440.4	211.697	3481.4		124000000	17.7603	6.96577		11220.2	9.05112	0.16787		45.0521	1.69891		11	0.00448807		15	8013.95		80.1032	8015.83
23770	282.789	4332.24		23770	205.044	3294.29		125000000	17.7451	6.95347		11885	9.05456	0.180022		45.0113	1.76577		11	0.00475401		15	7565.66		80.0658	7567.61
25178.5	272.836	4105.64		25178.5	198.632	3117.33		126000000	17.7192	6.93689		12589.3	9.05821	0.193064		44.9686	1.83512		11	0.0050357		15	7142.44		80.0268	7144.48
26670.4	264.467	3899.56		26670.4	192.414	2949.91		127000000	17.6973	6.90976		13335.2	9.06209	0.207062		44.9241	1.90706		11	0.00533408		15	6742.9		79.9862	6745.02
28250.8	255.682	3698.82		28250.8	186.318	2791.3		128000000	17.6828	6.87595		14125.4	9.06619	0.22209		44.8775	1.98165		11	0.00565015		15	6365.71		79.9437	6367.92
29924.7	246.437	3503.05		29924.7	180.502	2641.21		129000000	17.665	6.8556		14962.4	9.07054	0.238223		44.8289	2.05899		11	0.00598494		15	6009.62		79.8995	6011.92
31697.9	237.863	3316.79		31697.9	174.972	2499.29		130000000	17.6508	6.83293		15848.9	9.07515	0.255547		44.7781	2.13917		11	0.00633957		15	5673.45		79.8532	5675.85
33576.1	228.264	3135.87		33576.1	169.552	2365.16		131000000	17.6372	6.81447		16788	9.08001	0.274149		44.725	2.22226		11	0.00671521		15	5356.08		79.805	5358.58
35565.6	219.588	2966.12		35565.6	164.362	2238.54		132000000	17.6195	6.78534		17782.8	9.08515	0.294129		44.6695	2.30836		11	0.00711311		15	5056.46		79.7547	5059.07
37673	211.622	2807.38		37673	159.31	2118.72		133000000	17.6057	6.76585		18836.5	9.09056	0.31559		44.6115	2.39756		11	0.00753459		15	4773.61		79.7021	4776.33
39905.2	203.943	2656.36		39905.2	154.466	2005.36		134000000	17.5885	6.74478		19952.6	9.09626	0.338646		44.5509	2.48995		11	0.00798104		15	4506.58		79.6471	4509.41
42269.8	196.391	2512.56		42269.8	149.829	1898.14		135000000	17.5751	6.71925		21134.9	9.10225	0.363419		44.4875	2.58561		11	0.00845395		15	4254.48		79.5897	4257.44
44774.4	188.643	2375.99		44774.4	145.329	1796.68		136000000	17.5645	6.69062		22387.2	9.10852	0.39004		44.4212	2.68465		11	0.00895488		15	4016.49		79.5297	4019.58
47427.5	182.246	2247.96		47427.5	140.971	1700.73		137000000	17.5558	6.67056		23713.7	9.11508	0.418654		44.352	2.78715		11	0.00948549		15	3791.81		79.467	3795.03
50237.7	175.161	2126.97		50237.7	136.75	1609.9		138000000	17.5447	6.65447		25118.9	9.12193	0.449412		44.2795	2.8932		11	0.0100475		15	3579.7		79.4014	3583.05
53214.5	169.266	2012.32		53214.5	132.851	1523.81		139000000	17.5281	6.63592		26607.3	9.12905	0.482482		44.2038	3.0029		11	0.0106429		15	3379.46		79.3328	3382.95
56367.7	163.247	1904.9		56367.7	128.892	1442.24		140000000	17.5188	6.59728		28183.8	9.13644	0.518043		44.1246	3.11634		11	0.0112735		15	3190.41		79.261	3194.06
59707.7	157.959	1804.18		59707.7	125.244	1365.18		141000000	17.5173	6.57768		29853.8	9.14406	0.556289		44.0417	3.2336		11	0.0119415		15	3011.94		79.1858	3015.75
63245.6	152.336	1708.05		63245.6	121.594	1292.33		142000000	17.5092	6.56564		31622.8	9.1519	0.59743		43.9551	3.35478		11	0.0126491		15	2843.46		79.107	2847.42
66993.1	147.379	1615.41		66993.1	118.216	1223.44		143000000	17.4945	6.54914		33496.5	9.15991	0.641692		43.8645	3.47996		11	0.0133986		15	2684.4		79.0244	2688.53
70962.7	142.331	1529.23		70962.7	114.911	1158.13		144000000	17.4835	6.52351		35481.3	9.16804	0.689318		43.7697	3.60922		11	0.0141925		15	2534.23		78.9377	2538.55
75167.5	137.465	1446.82		75167.5	111.763	1096.36		145000000	17.4698	6.49396		37583.7	9.17624	0.740572		43.6706	3.74264		11	0.0150335		15	2392.47		78.8468	2396.97
79621.4	132.855	1368.94		79621.4	108.714	1037.87		146000000	17.4694	6.46438		39810.7	9.18442	0.795737		43.5669	3.88032		11	0.0159242		15	2258.64		78.7512	2263.33
84339.3	128.478	1295.57		84339.3	105.794	982.623		147000000	17.4724	6.44554		42169.7	9.19248	0.855117		43.4584	4.0223		11	0.0168678		15	2132.29		78.6508	2137.19
89336.7	124.226	1225.23		89336.7	103.021	930.358		148000000	17.4801	6.42857		44668.4	9.20031	0.919042		43.3449	4.16868		11	0.0178673		15	2013.01		78.5452	2018.12
94630.3	120.278	1159.67		94630.3	100.328	880.821		149000000	17.4755	6.41299		47315.1	9.20775	0.987861		43.2262	4.3195		11	0.018926		15	1900.41		78.434	1905.73
100237	116.409	1096.63		100237	97.7256	833.913		150000000	17.4714	6.39488		50118.7	9.21463	1.06195		43.1021	4.47482		11	0.0200474		15	1794.1		78.3167	1799.66
106177	112.839	1037.69		106177	95.3829	789.615		151000000	17.4718	6.37731		53088.4	9.22072	1.14171		42.9722	4.6347		11	0.0212353		15	1693.74		78.1929	1699.54
112468	109.548	981.872		112468	92.9667	747.691		152000000	17.4776	6.36955		56234.1	9.22576	1.22756		42.8364	4.79918		10.9999	0.0224935		15	1598.99		78.0621	1605.04
119132	106.383	929.388		119132	90.6483	708.023		153000000	17.4715	6.3541		59566.2	9.22944	1.31997		42.6944	4.96828		10.9999	0.0238264		15	1509.55		77.9238	1515.86
126191	103.57	879.71		126191	88.5536	670.427		154000000	17.4702	6.33765		63095.7	9.23139	1.41938		42.5458	5.14203		10.9999	0.0252381		15	1425.11		77.7772	1431.69
133669	100.791	832.261		133669	86.4844	634.838		155000000	17.4689	6.32557		66834.4	9.23114	1.52631		42.3905	5.32045		10.9999	0.0267336		15	1345.39		77.6216	1352.26
141589	98.1157	787.393		141589	84.4893	601.155		156000000	17.4713	6.30801		70794.6	9.22819	1.64125		42.2281	5.50352		10.9999	0.0283176		15	1270.13		77.4562	1277.3
149979	95.4908	744.537		149979	82.615	569.334		157000000	17.475	6.29225		74989.4	9.22189	1.76473		42.0583	5.69123		10.9999	0.0299955		15	1199.08		77.2801	1206.56
158866	93.1166	703.861		158866	80.7888	539.255		158000000	17.4786	6.28116		79432.8	9.21153	1.89725		41.8808	5.88356		10.9999	0.0317728		15	1132		77.0922	1139.81
168279	90.6415	664.599		168279	79.0657	510.692		159000000	17.481	6.27106		84139.5	9.19624	2.03933		41.6953	6.08045		10.9999	0.0336554		15	1068.68		76.8914	1076.83
178250	88.6107	628.446		178250	77.3849	483.668		160000000	17.4946	6.27219		89125.1	9.17504	2.19144		41.5014	6.28185		10.9999	0.0356496		15	1008.9		76.6764	1017.41
188812	86.8886	594.827		188812	75.7715	458.124		161000000	17.4927	6.26658		94406.1	9.14677	2.354		41.2989	6.48766		10.9999	0.0377619		15	952.46		76.4456	961.34
200000	85.3079	563.085		200000	74.2483	433.949		162000000	17.4909	6.25888		100000	9.11011	2.52736		41.0874	6.69779		10.9998	0.0399994		15	899.181		76.1974	908.446
211851	83.8479	532.618		211851	72.8193	411.133		163000000	17.4909	6.25167		105925	9.06358	2.71176		40.8666	6.9121		10.9998	0.0423694		15	848.881		75.93	858.547
224404	82.4824	503.76		224404	71.4194	389.482		164000000	17.4965	6.25406		112202	9.00548	2.9073		40.6361	7.13045		10.9998	0.0448798		15	801.396		75.6414	811.478
237700	81.1363	476.246		237700	70.0301	368.965		165000000	17.4901	6.25179		118850	8.93393	3.11383		40.3955	7.35267		10.9998	0.047539		15	756.566		75.3293	767.08
251785	79.7534	449.796		251785	68.772	349.594		166000000	17.4812	6.2414		125893	8.84686	3.33099		40.1446	7.57855		10.9997	0.0503557		15	714.245		74.9912	725.204
266704	78.308	424.032		266704	67.5433	331.25		167000000	17.4801	6.22619		133352	8.74204	3.55807		39.883	7.80786		10.9997	0.0533393		15	674.29		74.6247	685.71
282508	77.8117	402.101		282508	66.3637	313.918		168000000	17.4936	6.2234		141254	8.61711	3.79393		39.6103	8.04035		10.9997	0.0564997		15	636.571		74.2271	648.462
299247				299247	65.2258	297.51		169000000	17.4968	6.21927		149624	8.46963	4.037		39.3262	8.27572		10.9996	0.0598473		15	600.962		73.7955	613.334
316979				316979	64.1478	281.953		170000000	17.4973	6.21821		158489	8.29719	4.28512		39.0304	8.51365		10.9996	0.0633932		15	567.345		73.3272	580.207
335761				335761	63.1097	267.254		171000000	17.4927	6.21513		167880	8.09752	4.53552		38.7225	8.7538		10.9995	0.0671491		15	535.608		72.8196	548.964
355656				355656	62.0906	253.337		172000000	17.5004	6.21171		177828	7.86864	4.78481		38.4023	8.99577		10.9995	0.0711276		15	505.646		72.2705	519.498
376730				376730	61.0956	240.185		173000000	17.5035	6.20862		188365	7.60901	5.02891		38.0695	9.23915		10.9994	0.0753417		15	477.361		71.6779	491.704
399052				399052	60.1772	227.727		174000000	17.5057	6.20717		199526	7.3178	5.26317		37.7238	9.48346		10.9994	0.0798054		15	450.658		71.0409	465.484
422698				422698	59.3078	215.953		175000000	17.5073	6.20751		211349	6.99499	5.48245		37.3649	9.72824		10.9993	0.0845335		15	425.449		70.3591	440.744
447744				447744	58.399	204.774		176000000	17.505	6.21927		223872	6.64165	5.68128		36.9926	9.97294		10.9992	0.0895417		15	401.649		69.6335	417.393
474275				474275	57.557	194.228		177000000	17.5032	6.21656		237137	6.26004	5.85419		36.6068	10.217		10.9991	0.0948464		15	379.181		68.8659	395.347
502377				502377	56.7741	184.299		178000000	17.5019	6.21452		251189	5.85365	5.99596		36.2073	10.4599		10.999	0.100465		15	357.97		68.0599	374.527
532145				532145	56.0086	174.851		179000000	17.5002	6.21161		266073	5.42721	6.10198		35.7939	10.7009		10.9989	0.106417		15	337.946		67.22	354.855
563677				563677	55.239	165.916		180000000	17.5036	6.21555		281838	4.98651	6.16864		35.3666	10.9393		10.9987	0.112721		15	319.041		66.3518	336.262
597077				597077	54.4989	157.461		181000000	17.5059	6.21722		298538	4.53817	6.19356		34.9254	11.1746		10.9986	0.119398		15	301.195		65.4621	318.682
632456				632456	53.7888	149.483		182000000	17.5048	6.21826		316228	4.08922	6.17585		34.4702	11.406		10.9984	0.126471		15	284.346		64.5578	302.054
669931				669931	53.0838	141.94		183000000	17.5052	6.21784		334965	3.64675	6.11615		34.0012	11.6328		10.9982	0.133962		15	268.44		63.6461	286.323
709627				709627	52.416	134.785		184000000	17.5047	6.23294		354813	3.21746	6.01658		33.5184	11.8542		10.998	0.141897		15	253.424		62.7339	271.436
751675				751675	51.782	128.017		185000000	17.5038	6.23328		375837	2.8073	5.88058		33.0221	12.0695		10.9977	0.150301		15	239.247		61.8271	257.348
796214				796214	51.1626	121.616		186000000	17.5045	6.23656		398107	2.4212	5.7126		32.5125	12.2778		10.9975	0.159202		15	225.864		60.9311	244.014
843393				843393	50.549	115.577		187000000	17.5019	6.24197		421697	2.06287	5.51778		31.9899	12.4784		10.9972	0.168631		15	213.23		60.0499	231.394
893367				893367	49.9644	109.907		188000000	17.4938	6.25558		446684	1.73477	5.30159		31.4546	12.6706		10.9968	0.178616		15	201.302		59.1862	219.453
946303				946303	49.3217	104.505		189000000	17.4876	6.25889		473151	1.43817	5.0695		30.9072	12.8535		10.9964	0.189193		15	190.041		58.3418	208.153
1.00237e+06				1.00237e+06	48.7238	99.3882		190000000	17.4802	6.25827		501187	1.17322	4.82672		30.3481	13.0265		10.996	0.200394		15	179.41		57.5173	197.464
1.06177e+06				1.06177e+06	48.1589	94.5685		191000000	17.4769	6.25468		530884	0.939213	4.57801		29.7779	13.1887		10.9955	0.212258		15	169.374		56.7126	187.353
1.12468e+06				1.12468e+06	47.5778	90.0038		192000000	17.4751	6.26295		562341	0.734717	4.32753		29.1973	13.3395		10.9949	0.224823		15	159.9		55.9269	177.792
1.19132e+06	50.6842	115.355		1.19132e+06	46.9914	85.6862		193000000	17.4738	6.26374		595662	0.557812	4.07882		28.6069	13.4781		10.9943	0.23813		15	150.955		55.159	168.75
1.26191e+06	48.5243	108.864		1.26191e+06	46.436	81.5945		194000000	17.4748	6.26613		630957	0.406263	3.83473		28.0076	13.6041		10.9936	0.252222		15	142.511		54.4075	160.202
1.33669e+06	45.1542	101.365		1.33669e+06	45.8769	77.7301		195000000	17.475	6.27292		668344	0.277674	3.59751		27.4001	13.7166		10.9929	0.267147		15	134.539		53.6706	152.12
1.41589e+06	46.3865	96.7716		1.41589e+06	45.3181	74.0625		196000000	17.4595	6.28744		707946	0.169609	3.36885		26.7854	13.8154		10.992	0.282951		15	127.013		52.947	144.48
1.49979e+06	46.107	91.6681		1.49979e+06	44.763	70.5996		197000000	17.4542	6.28856		749894	0.0796902	3.14995		26.1643	13.8997		10.991	0.299688		15	119.908		52.235	137.258
1.58866e+06	45.3497	86.0628		1.58866e+06	44.2297	67.3247		198000000	17.4504	6.29053		794328	0.00565753	2.94158		25.538	13.9693		10.9899	0.317411		15	113.201		51.5336	130.429
1.68279e+06	45.3944	81.6676		1.68279e+06	43.6769	64.1912		199000000	17.446	6.29368		841395	-0.0545871	2.74416		24.9073	14.0239		10.9887	0.336177		15	106.868		50.8414	123.973
1.7825e+06	45.4539	77.3196		1.7825e+06	43.1703	61.2815		200000000	17.4337	6.30006		891251	-0.102958	2.55787		24.2734	14.063		10.9873	0.356048		15	100.89		50.1577	117.867
1.88812e+06	44.9328	72.9001		1.88812e+06	42.5995	58.4814		201000000	17.4284	6.30223		944061	-0.141176	2.38265		23.6372	14.0866		10.9858	0.377087		15	95.2467		49.4818	112.093
2e+06	44.3627	68.6475		2e+06	42.1009	55.8537		202000000	17.4208	6.30316		1e+06	-0.170772	2.21828		23	14.0944		10.984	0.399361		15	89.9188		48.8133	106.631
								203000000	17.4145	6.29984		1.05925e+06	-0.193091	2.06442		22.3628	14.0866		10.9821	0.422942		15	84.8889		48.1518	101.463
								204000000	17.4075	6.30161		1.12202e+06	-0.209309	1.92068		21.7266	14.063		10.9799	0.447905		15	80.1403		47.4972	96.5719
								205000000	17.4041	6.30124		1.1885e+06	-0.220444	1.78657		21.0927	14.0239		10.9775	0.474329		15	75.6575		46.8497	91.9422
								206000000	17.3995	6.30066		1.25893e+06	-0.227374	1.66159		20.462	13.9693		10.9747	0.502296		15	71.4253		46.2094	87.5586
								207000000	17.3943	6.29631		1.33352e+06	-0.23085	1.54524		19.8357	13.8997		10.9716	0.531895		15	67.43		45.5764	83.4068
								208000000	17.3994	6.28925		1.41254e+06	-0.231513	1.43699		19.2146	13.8154		10.9682	0.563217		15	63.6581		44.9513	79.4737
								209000000	17.4044	6.29314		1.49624e+06	-0.229907	1.33633		18.5999	13.7166		10.9643	0.596358		15	60.0972		44.3343	75.7466
								210000000	17.4041	6.29927		1.58489e+06	-0.226492	1.24277		17.9924	13.6041		10.96	0.63142		15	56.7356		43.7259	72.2138
								211000000	17.4013	6.30105		1.6788e+06	-0.221655	1.15584		17.3931	13.4781		10.9551	0.668507		15	53.562		43.1265	68.8644
								212000000	17.4046	6.3046		1.77828e+06	-0.215722	1.07507		16.8027	13.3395		10.9497	0.707731		15	50.5659		42.5367	65.6882
								213000000	17.399	6.31176		1.88365e+06	-0.208962	1.00005		16.2221	13.1887		10.9436	0.749206		15	47.7374		41.9567	62.6754
								214000000	17.3944	6.31021		1.99526e+06	-0.201603	0.930365		15.6519	13.0265		10.9367	0.793053		15	45.0672		41.387	59.8171
								215000000	17.3964	6.30972		2.11349e+06	-0.193829	0.865636		15.0928	12.8535		10.929	0.839397		15	42.5463		40.828	57.1049
								216000000	17.3951	6.31137		2.23872e+06	-0.185796	0.805508		14.5454	12.6706		10.9204	0.888365		15	40.1665		40.28	54.531
								217000000	17.3957	6.31149		2.37137e+06	-0.177629	0.74965		14.0101	12.4784		10.9108	0.940091		15	37.9198		39.7433	52.088
								218000000	17.3983	6.31144		2.51189e+06	-0.169429	0.697753		13.4875	12.2778		10.9001	0.994713		15	35.7988		39.2181	49.7691
								219000000	17.4034	6.31219		2.66073e+06	-0.161278	0.64953		12.9779	12.0695		10.888	1.05237		15	33.7965		38.7046	47.5678
								220000000	17.4141	6.32134		2.81838e+06	-0.153243	0.604715		12.4816	11.8542		10.8745	1.11321		15	31.9061		38.2028	45.4783
								221000000	17.4138	6.3309		2.98538e+06	-0.145375	0.563061		11.9988	11.6328		10.8594	1.17736		15	30.1216		37.7129	43.4948
								222000000	17.4111	6.33425		3.16228e+06	-0.137713	0.524339		11.5298	11.406		10.8425	1.24499		15	28.4368		37.2346	41.6122
								223000000	17.4134	6.3353		3.34965e+06	-0.130287	0.488336		11.0746	11.1746		10.8236	1.31623		15	26.8464		36.768	39.8256
								224000000	17.4181	6.33598		3.54813e+06	-0.123119	0.454856		10.6334	10.9393		10.8025	1.39123		15	25.3449		36.3128	38.1303
								225000000	17.4273	6.3389		3.75837e+06	-0.116225	0.423718		10.2061	10.7009		10.779	1.47012		15	23.9274		35.8689	36.5221
								226000000	17.4369	6.34821		3.98107e+06	-0.109613	0.394752		9.79275	10.4599		10.7527	1.55305		15	22.5892		35.4358	34.9969
								227000000	17.4414	6.36007		4.21697e+06	-0.10329	0.367802		9.39321	10.217		10.7233	1.64012		15	21.3259		35.0133	33.5509
								228000000	17.446	6.37241		4.46684e+06	-0.097256	0.342725		9.00739	9.97294		10.6906	1.73146		15	20.1333		34.6008	32.1804
								229000000	17.449	6.38397		4.73151e+06	-0.0915104	0.319387		8.63514	9.72824		10.6542	1.82716		15	19.0074		34.1978	30.8822
								230000000	17.4482	6.39298		5.01187e+06	-0.0860491	0.297663		8.27625	9.48346		10.6136	1.92729		15	17.9446		33.8038	29.653
								231000000	17.4507	6.39784		5.30884e+06	-0.0808666	0.27744		7.93051	9.23915		10.5685	2.03191		15	16.9412		33.4182	28.4897
								232000000	17.4579	6.40844		5.62341e+06	-0.0759556	0.258611		7.59767	8.99577		10.5184	2.14104		15	15.9939		33.0401	27.3894
								233000000	17.4619	6.41817		5.95662e+06	-0.0713081	0.241077		7.27747	8.7538		10.4628	2.25465		15	15.0997		32.669	26.3492
								234000000	17.4655	6.42709		6.30957e+06	-0.066915	0.224748		6.96962	8.51365		10.4012	2.3727		15	14.2555		32.3039	25.3666
								235000000	17.4711	6.43527		6.68344e+06	-0.0627669	0.209538		6.6738	8.27572		10.333	2.49506		15	13.4586		31.944	24.4389
								236000000	17.4839	6.45512		7.07946e+06	-0.0588536	0.19537		6.38971	8.04035		10.2576	2.62156		15	12.7063		31.5885	23.5636
								237000000	17.4878	6.46843		7.49894e+06	-0.0551653	0.18217		6.11701	7.80786		10.1745	2.75197		15	11.9961		31.2364	22.7381
								238000000	17.4916	6.48251		7.94328e+06	-0.0516916	0.169872		5.85537	7.57855		10.083	2.88597		15	11.3257		30.8867	21.96
								239000000	17.4951	6.49675		8.41395e+06	-0.0484224	0.158412		5.60445	7.35267		9.98254	3.02314		15	10.6928		30.5386	21.227
								240000000	17.4971	6.51766		8.91251e+06	-0.0453477	0.147732		5.36391	7.13045		9.87239	3.16301		15	10.0953		30.1909	20.5365
								241000000	17.501	6.53152		9.44061e+06	-0.0424576	0.137779		5.13339	6.9121		9.75197	3.30496		15	9.53132		29.8429	19.8862
								242000000	17.5051	6.54949		1e+07	-0.0397425	0.128502		4.91255	6.69779		9.62069	3.44828		15	8.99892		29.4935	19.2735
								243000000	17.5043	6.56905		1.05925e+07	-0.0371931	0.119854		4.70106	6.48766		9.478	3.59214		15	8.49634		29.1419	18.696
								244000000	17.5043	6.59065		1.12202e+07	-0.0348004	0.111793		4.49856	6.28185		9.32343	3.73562		15	8.02193		28.7872	18.1512
								245000000	17.5	6.6071		1.1885e+07	-0.0325557	0.104277		4.30472	6.08045		9.15657	3.87764		15	7.57411		28.4287	17.6365
								246000000	17.4962	6.61964		1.25893e+07	-0.0304506	0.0972699		4.11922	5.88356		8.97713	4.01705		15	7.1514		28.0659	17.1493
								247000000	17.4966	6.63101		1.33352e+07	-0.0284772	0.0907365		3.94173	5.69123		8.78498	4.15258		15	6.75239		27.6982	16.6869
								248000000	17.4995	6.65492		1.41254e+07	-0.0266278	0.0846445		3.77192	5.50352		8.58011	4.28288		15	6.37575		27.3254	16.2468
								249000000	17.4968	6.66869		1.49624e+07	-0.0248952	0.0789636		3.6095	5.32045		8.36271	4.40654		15	6.02026		26.9473	15.8262
								250000000	17.4986	6.68232		1.58489e+07	-0.0232724	0.0736659		3.45417	5.14203		8.13317	4.52212		15	5.68472		26.5641	15.4225
								251000000	17.4997	6.70137		1.6788e+07	-0.0217528	0.0687253		3.30562	4.96828		7.89208	4.62818		15	5.36802		26.1759	15.0332
								252000000	17.4948	6.7263		1.77828e+07	-0.0203303	0.0641174		3.16357	4.79918		7.64026	4.7233		15	5.06911		25.7835	14.6557
								253000000	17.4932	6.74074		1.88365e+07	-0.0189989	0.0598198		3.02775	4.6347		7.37877	4.80614		15	4.787		25.3875	14.2877
								254000000	17.4932	6.75786		1.99526e+07	-0.0177531	0.0558114		2.8979	4.47482		7.10884	4.8755		15	4.52077		24.989	13.9269
								255000000	17.4909	6.77728		2.11349e+07	-0.0165875	0.0520725		2.77376	4.3195		6.83195	4.9303		15	4.26951		24.5891	13.5714
								256000000	17.4835	6.8014		2.23872e+07	-0.0154972	0.0485849		2.65507	4.16868		6.5497	4.96969		15	4.03241		24.1893	13.2194
								257000000	17.4779	6.81785		2.37137e+07	-0.0144775	0.0453316		2.54161	4.0223		6.26386	4.99303		15	3.80868		23.791	12.8693
								258000000	17.4746	6.83233		2.51189e+07	-0.013524	0.0422969		2.43314	3.88032		5.97628	4.99994		15	3.59756		23.3959	12.5201
								259000000	17.473	6.85052		2.66073e+07	-0.0126324	0.0394658		2.32944	3.74264		5.68886	4.99031		15	3.39838		23.0056	12.1708
								260000000	17.4625	6.87202		2.81838e+07	-0.0117989	0.0368247		2.23031	3.60922		5.40349	4.96429		15	3.21045		22.622	11.8208
								261000000	17.4594	6.88871		2.98538e+07	-0.0110198	0.0343608		2.13553	3.47996		5.12201	4.92231		15	3.03317		22.2465	11.4698
								262000000	17.4531	6.90764		3.16228e+07	-0.0102916	0.0320621		2.04491	3.35478		4.84615	4.86504		15	2.86595		21.8807	11.1178
								263000000	17.4436	6.92304		3.34965e+07	-0.00961109	0.0299176		1.95828	3.2336		4.57752	4.79339		15	2.70822		21.5261	10.7651
								264000000	17.4399	6.9385		3.54813e+07	-0.00897515	0.0279167		1.87544	3.11634		4.31754	4.70843		15	2.55947		21.184	10.4122
								265000000	17.4349	6.95496		3.75837e+07	-0.00838093	0.0260499		1.79623	3.0029		4.06743	4.61142		14.9999	2.4192		20.8552	10.0596
								266000000	17.4286	6.96926		3.98107e+07	-0.00782575	0.0243082		1.72048	2.8932		3.82819	4.50369		14.9999	2.28695		20.5408	9.70815
								267000000	17.4249	6.98314		4.21697e+07	-0.00730708	0.0226831		1.64804	2.78715		3.60061	4.38668		14.9999	2.16228		20.2413	9.35879
								268000000	17.4176	7.00645		4.46684e+07	-0.00682255	0.0211668		1.57876	2.68465		3.38526	4.26182		14.9999	2.04478		19.9571	9.01242
								269000000	17.4141	7.01899		4.73151e+07	-0.00636995	0.019752		1.5125	2.58561		3.18248	4.13056		14.9999	1.93405		19.6885	8.66998
								270000000	17.4123	7.03659		5.01187e+07	-0.00594721	0.0184319		1.44912	2.48995		2.99242	3.9943		14.9999	1.82974		19.4355	8.33242
								271000000	17.4047	7.05573		5.30884e+07	-0.00555236	0.0172001		1.38849	2.39756		2.81508	3.85438		14.9999	1.73149		19.1979	8.00063
								272000000	17.3975	7.06941		5.62341e+07	-0.0051836	0.0160508		1.33049	2.30836		2.65026	3.71204		14.9999	1.63898		18.9754	7.67544
								273000000	17.3973	7.08814		5.95662e+07	-0.00483921	0.0149783		1.27499	2.22226		2.49768	3.56843		14.9999	1.55191		18.7677	7.35758
								274000000	17.3915	7.10851		6.30957e+07	-0.00451761	0.0139776		1.2219	2.13917		2.3569	3.4246		14.9998	1.46997		18.5741	7.04771
								275000000	17.3854	7.12575		6.68344e+07	-0.00421729	0.0130437		1.17108	2.05899		2.22746	3.28145		14.9998	1.39291		18.3941	6.7464
								276000000	17.3724	7.15293		7.07946e+07	-0.00393686	0.0121724		1.12246	1.98165		2.10877	3.1398		14.9998	1.32047		18.2271	6.45409
								277000000	17.3619	7.17049		7.49894e+07	-0.00367501	0.0113592		1.07592	1.90706		2.00025	3.00034		14.9998	1.2524		18.0723	6.17115
								278000000	17.3524	7.18578		7.94328e+07	-0.00343051	0.0106005		1.03138	1.83512		1.90128	2.86365		14.9998	1.18849		17.929	5.89786
								279000000	17.3432	7.20285		8.41395e+07	-0.00320224	0.00989245		0.988736	1.76577		1.81122	2.73022		14.9997	1.12851		17.7965	5.63439
								280000000	17.3213	7.21756		8.91251e+07	-0.00298911	0.00923173		0.947916	1.69891		1.72943	2.60044		14.9997	1.07227		17.674	5.38085
								281000000	17.3127	7.22354		9.44061e+07	-0.00279013	0.00861517		0.908834	1.63447		1.65531	2.4746		14.9996	1.01959		17.561	5.13727
								282000000	17.3094	7.23341		1e+08	-0.00260436	0.00803981		0.871414	1.57237		1.58824	2.35294		14.9996	0.970289		17.4567	4.90364
								283000000	17.3046	7.2464
								284000000	17.2986	7.26063
								285000000	17.2944	7.27503
								286000000	17.2875	7.28986
								287000000	17.2802	7.30168
								288000000	17.2803	7.31892
								289000000	17.2717	7.33517
								290000000	17.2625	7.34751
								291000000	17.256	7.35735
								292000000	17.2535	7.3727
								293000000	17.2493	7.38629
								294000000	17.2445	7.3996
								295000000	17.2402	7.41214
								296000000	17.2397	7.42864
								297000000	17.2362	7.44525
								298000000	17.2313	7.46167
								299000000	17.2253	7.47773
								300000000	17.2171	7.49399
								301000000	17.2108	7.50624
								302000000	17.2074	7.51813
								303000000	17.204	7.5325
								304000000	17.1993	7.54539
								305000000	17.1981	7.5576
								306000000	17.197	7.57087
								307000000	17.1964	7.58454
								308000000	17.1986	7.60432
								309000000	17.1971	7.62066
								310000000	17.1952	7.63594
								311000000	17.1941	7.65083
								312000000	17.195	7.66905
								313000000	17.1983	7.68553
								314000000	17.1999	7.70449
								315000000	17.2008	7.72264
								316000000	17.2047	7.74797
								317000000	17.2078	7.7715
								318000000	17.2066	7.79762
								319000000	17.2012	7.82174
								320000000	17.1947	7.84685
								321000000	17.1932	7.8675
								322000000	17.1904	7.89014
								323000000	17.1858	7.91139
								324000000	17.1808	7.93948
								325000000	17.1777	7.95852
								326000000	17.1786	7.97848
								327000000	17.1798	8.00335
								328000000	17.172	8.03631
								329000000	17.171	8.06261
								330000000	17.1664	8.09127
								331000000	17.1588	8.11795
								332000000	17.1424	8.14875
								333000000	17.1358	8.17236
								334000000	17.1292	8.19679
								335000000	17.1213	8.22135
								336000000	17.1047	8.24393
								337000000	17.1022	8.26637
								338000000	17.0982	8.29299
								339000000	17.0916	8.31977
								340000000	17.0761	8.35292
								341000000	17.0632	8.37699
								342000000	17.0553	8.39726
								343000000	17.0521	8.42255
								344000000	17.0328	8.45301
								345000000	17.0235	8.4776
								346000000	17.0141	8.50543
								347000000	16.9994	8.53264
								348000000	16.9818	8.55447
								349000000	16.97	8.57666
								350000000	16.9601	8.59902
								351000000	16.951	8.62327
								352000000	16.9376	8.64919
								353000000	16.9209	8.67768
								354000000	16.9041	8.69692
								355000000	16.8966	8.71535
								356000000	16.8814	8.7412
								357000000	16.8679	8.76606
								358000000	16.8549	8.78791
								359000000	16.8446	8.81051
								360000000	16.8278	8.8306
								361000000	16.8181	8.85348
								362000000	16.808	8.88002
								363000000	16.7942	8.90829
								364000000	16.771	8.92812
								365000000	16.7559	8.94874
								366000000	16.7418	8.96971
								367000000	16.7284	8.98979
								368000000	16.7141	9.00856
								369000000	16.7024	9.02943
								370000000	16.6901	9.05179
								371000000	16.6777	9.0734
								372000000	16.6663	9.09163
								373000000	16.6521	9.11346
								374000000	16.6414	9.13474
								375000000	16.6301	9.16032
								376000000	16.616	9.18362
								377000000	16.6001	9.2034
								378000000	16.5878	9.22481
								379000000	16.5731	9.24823
								380000000	16.5596	9.26178
								381000000	16.5485	9.28204
								382000000	16.5389	9.30228
								383000000	16.5312	9.32613
								384000000	16.5175	9.34945
								385000000	16.505	9.37086
								386000000	16.4943	9.39229
								387000000	16.4848	9.41526
								388000000	16.4806	9.43865
								389000000	16.4717	9.4656
								390000000	16.4599	9.49576
								391000000	16.4431	9.5256
								392000000	16.4276	9.55017
								393000000	16.4139	9.57243
								394000000	16.4013	9.59794
								395000000	16.3859	9.62385
								396000000	16.3752	9.65022
								397000000	16.3621	9.67702
								398000000	16.3474	9.70325
								399000000	16.3347	9.73017
								400000000	16.3144	9.76905
								401000000	16.293	9.79282
								402000000	16.2757	9.81543
								403000000	16.2589	9.84003
								404000000	16.2415	9.86501
								405000000	16.2275	9.8899
								406000000	16.2112	9.91752
								407000000	16.1931	9.94309
								408000000	16.1769	9.97425
								409000000	16.1574	10.0028
								410000000	16.1368	10.0297
								411000000	16.1166	10.0556
								412000000	16.0953	10.0865
								413000000	16.0708	10.1116
								414000000	16.0503	10.1341
								415000000	16.031	10.1602
								416000000	16.0057	10.1853
								417000000	15.9847	10.2101
								418000000	15.9634	10.2344
								419000000	15.9429	10.2591
								420000000	15.9156	10.2863
								421000000	15.8933	10.3121
								422000000	15.8685	10.3365
								423000000	15.8447	10.3588
								424000000	15.8133	10.3818
								425000000	15.7922	10.4024
								426000000	15.7706	10.4268
								427000000	15.7451	10.4512
								428000000	15.7113	10.4669
								429000000	15.6893	10.4884
								430000000	15.6642	10.5103
								431000000	15.6387	10.5287
								432000000	15.6108	10.5409
								433000000	15.5925	10.5601
								434000000	15.5717	10.5844
								435000000	15.5455	10.607
								436000000	15.5142	10.6204
								437000000	15.4903	10.6368
								438000000	15.4703	10.6542
								439000000	15.45	10.6756
								440000000	15.424	10.6917
								441000000	15.3995	10.7115
								442000000	15.376	10.732
								443000000	15.3492	10.7526
								444000000	15.3212	10.7609
								445000000	15.2963	10.78
								446000000	15.2694	10.7956
								447000000	15.2452	10.8086
								448000000	15.228	10.8115
								449000000	15.2092	10.8313
								450000000	15.1869	10.8501
								451000000	15.165	10.8676
								452000000	15.14	10.8733
								453000000	15.1227	10.8918
								454000000	15.0997	10.9121
								455000000	15.0741	10.9278
								456000000	15.0483	10.9322
								457000000	15.0324	10.94
								458000000	15.0197	10.9545
								459000000	15.0047	10.9712
								460000000	14.9907	10.9867
								461000000	14.9743	11.0039
								462000000	14.9605	11.0233
								463000000	14.9448	11.047
								464000000	14.9206	11.0646
								465000000	14.8997	11.0802
								466000000	14.8862	11.0975
								467000000	14.8721	11.1226
								468000000	14.8537	11.1368
								469000000	14.8312	11.1617
								470000000	14.8083	11.1808
								471000000	14.7907	11.1998
								472000000	14.7768	11.2183
								473000000	14.7572	11.2413
								474000000	14.736	11.2661
								475000000	14.7122	11.2895
								476000000	14.6912	11.3035
								477000000	14.6701	11.3255
								478000000	14.6469	11.3473
								479000000	14.6253	11.3668
								480000000	14.6123	11.3899
								481000000	14.5862	11.4107
								482000000	14.5653	11.4298
								483000000	14.5467	11.4531
								484000000	14.5311	11.4734
								485000000	14.5116	11.5013
								486000000	14.488	11.5319
								487000000	14.4594	11.5608
								488000000	14.4302	11.5828
								489000000	14.4046	11.6073
								490000000	14.3763	11.6342
								491000000	14.3447	11.659
								492000000	14.3186	11.6759
								493000000	14.289	11.7005
								494000000	14.2594	11.723
								495000000	14.2318	11.7465
								496000000	14.198	11.7725
								497000000	14.1663	11.7956
								498000000	14.1325	11.8209
								499000000	14.0943	11.844
								500000000	14.0533	11.8467
								501000000	14.0255	11.8638
								502000000	13.9957	11.8856
								503000000	13.9616	11.9067
								504000000	13.9301	11.9165
								505000000	13.8986	11.9358
								506000000	13.8655	11.957
								507000000	13.8298	11.9772
								508000000	13.7988	11.9898
								509000000	13.7592	12.0094
								510000000	13.7211	12.0247
								511000000	13.6847	12.0414
								512000000	13.6449	12.0488
								513000000	13.6076	12.06
								514000000	13.5721	12.0722
								515000000	13.5362	12.0849
								516000000	13.5036	12.091
								517000000	13.4643	12.1038
								518000000	13.4259	12.1125
								519000000	13.391	12.1217
								520000000	13.3587	12.1237
								521000000	13.3204	12.1327
								522000000	13.2827	12.1396
								523000000	13.2465	12.1452
								524000000	13.2168	12.1421
								525000000	13.1819	12.1471
								526000000	13.1475	12.1506
								527000000	13.1154	12.1534
								528000000	13.0929	12.1536
								529000000	13.0615	12.1581
								530000000	13.0299	12.1645
								531000000	12.9955	12.1698
								532000000	12.9691	12.1568
								533000000	12.9452	12.1619
								534000000	12.9166	12.1702
								535000000	12.885	12.1763
								536000000	12.8586	12.1733
								537000000	12.829	12.1736
								538000000	12.8015	12.1755
								539000000	12.7736	12.1779
								540000000	12.7577	12.1726
								541000000	12.7308	12.1762
								542000000	12.7037	12.1779
								543000000	12.6799	12.1779
								544000000	12.6723	12.1867
								545000000	12.6413	12.1925
								546000000	12.6132	12.1932
								547000000	12.5897	12.1945
								548000000	12.5756	12.2014
								549000000	12.545	12.2048
								550000000	12.5182	12.202
								551000000	12.4989	12.1997
								552000000	12.4942	12.2013
								553000000	12.4742	12.2111
								554000000	12.45	12.2188
								555000000	12.4266	12.2226
								556000000	12.4212	12.2232
								557000000	12.403	12.2347
								558000000	12.3809	12.2458
								559000000	12.3588	12.255
								560000000	12.3503	12.2626
								561000000	12.3275	12.2762
								562000000	12.3041	12.2865
								563000000	12.2832	12.2982
								564000000	12.2639	12.3168
								565000000	12.2396	12.3263
								566000000	12.2162	12.3382
								567000000	12.1919	12.351
								568000000	12.1674	12.3635
								569000000	12.1443	12.378
								570000000	12.1152	12.3933
								571000000	12.0852	12.4033
								572000000	12.0596	12.4203
								573000000	12.029	12.4298
								574000000	11.9996	12.4411
								575000000	11.9674	12.4519
								576000000	11.9381	12.4576
								577000000	11.9058	12.4652
								578000000	11.8769	12.4706
								579000000	11.8507	12.4789
								580000000	11.8245	12.4886
								581000000	11.7917	12.4986
								582000000	11.7591	12.505
								583000000	11.7292	12.51
								584000000	11.7078	12.5133
								585000000	11.6778	12.5269
								586000000	11.6426	12.5351
								587000000	11.6125	12.5388
								588000000	11.5813	12.5485
								589000000	11.5494	12.5546
								590000000	11.5183	12.5619
								591000000	11.4855	12.5694
								592000000	11.4549	12.5758
								593000000	11.4164	12.5815
								594000000	11.3807	12.5839
								595000000	11.347	12.5863
								596000000	11.3212	12.5773
								597000000	11.29	12.5873
								598000000	11.2526	12.5943
								599000000	11.2149	12.5964
								600000000	11.1819	12.5851
								601000000	11.15	12.5871
								602000000	11.1154	12.5886
								603000000	11.0809	12.5868
								604000000	11.0511	12.5769
								605000000	11.0199	12.573
								606000000	10.9918	12.57
								607000000	10.9653	12.5701
								608000000	10.9438	12.5639
								609000000	10.9108	12.5675
								610000000	10.8772	12.5675
								611000000	10.8451	12.5658
								612000000	10.8209	12.5547
								613000000	10.7911	12.5541
								614000000	10.7596	12.5534
								615000000	10.7287	12.5509
								616000000	10.7064	12.5392
								617000000	10.6767	12.5391
								618000000	10.6442	12.5382
								619000000	10.6112	12.5337
								620000000	10.5931	12.5172
								621000000	10.5685	12.5143
								622000000	10.5411	12.5168
								623000000	10.5069	12.5176
								624000000	10.4848	12.5053
								625000000	10.4539	12.4977
								626000000	10.4284	12.4916
								627000000	10.4021	12.4909
								628000000	10.3777	12.481
								629000000	10.3477	12.4739
								630000000	10.3216	12.4661
								631000000	10.297	12.4621
								632000000	10.2799	12.4496
								633000000	10.2535	12.447
								634000000	10.2239	12.4419
								635000000	10.197	12.4335
								636000000	10.1903	12.4272
								637000000	10.1608	12.422
								638000000	10.1359	12.4137
								639000000	10.1148	12.4102
								640000000	10.098	12.4044
								641000000	10.078	12.4002
								642000000	10.054	12.4035
								643000000	10.0215	12.404
								644000000	10.0036	12.396
								645000000	9.97504	12.3893
								646000000	9.948	12.3823
								647000000	9.92158	12.3758
								648000000	9.90857	12.3727
								649000000	9.88197	12.3656
								650000000	9.85663	12.3582
								651000000	9.83355	12.3509
								652000000	9.81841	12.3523
								653000000	9.79228	12.348
								654000000	9.76515	12.3432
								655000000	9.73693	12.3368
								656000000	9.71954	12.3313
								657000000	9.69567	12.3215
								658000000	9.67391	12.3162
								659000000	9.64781	12.313
								660000000	9.62738	12.3093
								661000000	9.60022	12.2994
								662000000	9.57733	12.289
								663000000	9.55473	12.2813
								664000000	9.54345	12.2765
								665000000	9.52381	12.2721
								666000000	9.50223	12.2682
								667000000	9.48165	12.2649
								668000000	9.45883	12.2698
								669000000	9.43154	12.2687
								670000000	9.40226	12.2626
								671000000	9.37611	12.2544
								672000000	9.35734	12.2499
								673000000	9.33334	12.2476
								674000000	9.30313	12.2442
								675000000	9.27348	12.2342
								676000000	9.24912	12.2309
								677000000	9.22197	12.2188
								678000000	9.20056	12.209
								679000000	9.17655	12.205
								680000000	9.14335	12.1976
								681000000	9.1222	12.1822
								682000000	9.1048	12.1754
								683000000	9.08142	12.1732
								684000000	9.0516	12.1694
								685000000	9.02325	12.1613
								686000000	8.99683	12.1513
								687000000	8.97108	12.1435
								688000000	8.9335	12.1305
								689000000	8.90809	12.1157
								690000000	8.88293	12.1021
								691000000	8.85903	12.0874
								692000000	8.83805	12.0719
								693000000	8.81461	12.0604
								694000000	8.78903	12.0487
								695000000	8.76218	12.0329
								696000000	8.74805	12.0093
								697000000	8.73018	11.9978
								698000000	8.70955	11.9867
								699000000	8.68939	11.9734
								700000000	8.67493	11.9607
								701000000	8.6561	11.9509
								702000000	8.63743	11.9429
								703000000	8.61501	11.9363
								704000000	8.5876	11.9223
								705000000	8.5637	11.9106
								706000000	8.53869	11.8959
								707000000	8.51677	11.878
								708000000	8.50473	11.8536
								709000000	8.487	11.8398
								710000000	8.47255	11.8251
								711000000	8.46097	11.8148
								712000000	8.44843	11.8054
								713000000	8.42908	11.7999
								714000000	8.40647	11.79
								715000000	8.38789	11.777
								716000000	8.37249	11.7642
								717000000	8.35217	11.752
								718000000	8.33494	11.7402
								719000000	8.3168	11.7312
								720000000	8.30188	11.7104
								721000000	8.28692	11.6978
								722000000	8.27333	11.6881
								723000000	8.25838	11.6812
								724000000	8.24088	11.6709
								725000000	8.22494	11.6593
								726000000	8.20995	11.6506
								727000000	8.19418	11.6437
								728000000	8.18075	11.636
								729000000	8.15935	11.6292
								730000000	8.13721	11.6196
								731000000	8.1165	11.6079
								732000000	8.10352	11.5927
								733000000	8.08631	11.5815
								734000000	8.06762	11.5721
								735000000	8.04798	11.5587
								736000000	8.04559	11.5439
								737000000	8.0301	11.5372
								738000000	8.0144	11.5295
								739000000	7.99903	11.5235
								740000000	7.98876	11.5161
								741000000	7.9716	11.5099
								742000000	7.95511	11.5059
								743000000	7.935	11.5033
								744000000	7.92062	11.4906
								745000000	7.90244	11.4903
								746000000	7.87603	11.4878
								747000000	7.84841	11.4771
								748000000	7.83655	11.4638
								749000000	7.81577	11.4541
								750000000	7.79644	11.4442
								751000000	7.7788	11.4364
								752000000	7.76224	11.4295
								753000000	7.74111	11.4224
								754000000	7.71984	11.4148
								755000000	7.698	11.4076
								756000000	7.67758	11.3994
								757000000	7.65483	11.3869
								758000000	7.63594	11.3753
								759000000	7.61891	11.3679
								760000000	7.60309	11.3653
								761000000	7.57586	11.3607
								762000000	7.54694	11.3508
								763000000	7.51998	11.3377
								764000000	7.50309	11.3232
								765000000	7.48145	11.312
								766000000	7.45643	11.3023
								767000000	7.4301	11.2879
								768000000	7.4147	11.2747
								769000000	7.39068	11.2653
								770000000	7.36286	11.251
								771000000	7.3393	11.2318
								772000000	7.32459	11.2154
								773000000	7.30913	11.2001
								774000000	7.29444	11.1934
								775000000	7.26993	11.1904
								776000000	7.24058	11.1747
								777000000	7.21761	11.1595
								778000000	7.19457	11.1457
								779000000	7.17098	11.1308
								780000000	7.1514	11.1165
								781000000	7.12737	11.1015
								782000000	7.10508	11.0851
								783000000	7.08395	11.0711
								784000000	7.06214	11.0627
								785000000	7.03218	11.0455
								786000000	7.00539	11.024
								787000000	6.982	11.0019
								788000000	6.96455	10.9805
								789000000	6.94125	10.9611
								790000000	6.91924	10.938
								791000000	6.90174	10.9156
								792000000	6.88861	10.893
								793000000	6.87205	10.875
								794000000	6.85439	10.8574
								795000000	6.83652	10.8401
								796000000	6.82303	10.8223
								797000000	6.80337	10.8065
								798000000	6.78077	10.7882
								799000000	6.75973	10.7662
								800000000	6.7425	10.7449
								801000000	6.72543	10.7199
								802000000	6.711	10.6972
								803000000	6.69706	10.6758
								804000000	6.69325	10.6603
								805000000	6.67608	10.6449
								806000000	6.6568	10.627
								807000000	6.63661	10.6063
								808000000	6.62342	10.5809
								809000000	6.61132	10.5573
								810000000	6.60056	10.5369
								811000000	6.58819	10.5181
								812000000	6.57657	10.4965
								813000000	6.56745	10.4789
								814000000	6.55371	10.4617
								815000000	6.54021	10.4402
								816000000	6.53363	10.4191
								817000000	6.52622	10.4
								818000000	6.51842	10.3848
								819000000	6.50712	10.3703
								820000000	6.49775	10.3557
								821000000	6.48452	10.338
								822000000	6.47245	10.3179
								823000000	6.46386	10.2975
								824000000	6.46016	10.2863
								825000000	6.44902	10.2674
								826000000	6.44306	10.2483
								827000000	6.43854	10.2344
								828000000	6.43	10.2257
								829000000	6.42073	10.2124
								830000000	6.41091	10.1975
								831000000	6.40396	10.1824
								832000000	6.39783	10.1703
								833000000	6.38705	10.1594
								834000000	6.37703	10.1447
								835000000	6.37024	10.1315
								836000000	6.36546	10.1257
								837000000	6.3556	10.112
								838000000	6.34859	10.101
								839000000	6.34008	10.0932
								840000000	6.32795	10.0913
								841000000	6.31241	10.0793
								842000000	6.30059	10.0642
								843000000	6.29233	10.0524
								844000000	6.28126	10.0457
								845000000	6.27073	10.0359
								846000000	6.25795	10.0261
								847000000	6.24551	10.0139
								848000000	6.23404	10.0067
								849000000	6.2224	9.9972
								850000000	6.20985	9.98737
								851000000	6.19754	9.97778
								852000000	6.17803	9.96988
								853000000	6.16552	9.95732
								854000000	6.15302	9.94723
								855000000	6.13872	9.93687
								856000000	6.12219	9.92578
								857000000	6.10703	9.91181
								858000000	6.09572	9.89844
								859000000	6.08389	9.88847
								860000000	6.06707	9.87648
								861000000	6.05539	9.86418
								862000000	6.04301	9.85452
								863000000	6.02851	9.84407
								864000000	6.01674	9.83321
								865000000	5.999	9.82472
								866000000	5.98195	9.81165
								867000000	5.96724	9.79939
								868000000	5.94821	9.78232
								869000000	5.93352	9.76773
								870000000	5.91984	9.75255
								871000000	5.90818	9.73802
								872000000	5.89889	9.72394
								873000000	5.88553	9.71153
								874000000	5.87417	9.69945
								875000000	5.86191	9.69055
								876000000	5.84877	9.67788
								877000000	5.83404	9.669
								878000000	5.81497	9.65811
								879000000	5.79715	9.64151
								880000000	5.78794	9.62588
								881000000	5.77243	9.6126
								882000000	5.75884	9.59685
								883000000	5.74897	9.58393
								884000000	5.73138	9.57404
								885000000	5.71793	9.56007
								886000000	5.70309	9.54904
								887000000	5.68491	9.53598
								888000000	5.67292	9.51637
								889000000	5.6572	9.49959
								890000000	5.6451	9.48268
								891000000	5.63421	9.4691
								892000000	5.62215	9.45387
								893000000	5.61163	9.43948
								894000000	5.59994	9.42957
								895000000	5.58289	9.41938
								896000000	5.56856	9.39856
								897000000	5.55504	9.3839
								898000000	5.54001	9.36973
								899000000	5.52419	9.35332
								900000000	5.5185	9.33273
								901000000	5.50615	9.31788
								902000000	5.49337	9.30323
								903000000	5.47964	9.28849
								904000000	5.47534	9.27186
								905000000	5.46049	9.25799
								906000000	5.44503	9.23915
								907000000	5.43521	9.21791
								908000000	5.43497	9.20583
								909000000	5.42618	9.19271
								910000000	5.41518	9.18054
								911000000	5.40219	9.16722
								912000000	5.39608	9.15272
								913000000	5.3866	9.13687
								914000000	5.37809	9.12388
								915000000	5.36783	9.11229
								916000000	5.36165	9.10027
								917000000	5.3505	9.08955
								918000000	5.33745	9.07708
								919000000	5.32454	9.06361
								920000000	5.31514	9.0542
								921000000	5.30325	9.03513
								922000000	5.29582	9.01985
								923000000	5.28624	9.00879
								924000000	5.27917	8.99709
								925000000	5.27099	8.98598
								926000000	5.25857	8.9768
								927000000	5.24262	8.96391
								928000000	5.23273	8.95439
								929000000	5.22102	8.93828
								930000000	5.2098	8.92412
								931000000	5.19695	8.91046
								932000000	5.18776	8.89811
								933000000	5.17697	8.8823
								934000000	5.16725	8.86785
								935000000	5.1555	8.855
								936000000	5.14377	8.84523
								937000000	5.13153	8.82879
								938000000	5.11973	8.80947
								939000000	5.1132	8.78995
								940000000	5.10905	8.78728
								941000000	5.09776	8.77344
								942000000	5.0874	8.75736
								943000000	5.07933	8.74198
								944000000	5.0687	8.738
								945000000	5.05812	8.72421
								946000000	5.04564	8.70952
								947000000	5.0347	8.69117
								948000000	5.02922	8.68387
								949000000	5.01726	8.67111
								950000000	5.00569	8.65556
								951000000	4.99571	8.64006
								952000000	4.98112	8.62981
								953000000	4.97048	8.61157
								954000000	4.96255	8.59369
								955000000	4.95562	8.57752
								956000000	4.94705	8.56518
								957000000	4.93927	8.5533
								958000000	4.92658	8.54036
								959000000	4.91284	8.51983
								960000000	4.91872	8.49418
								961000000	4.91831	8.4876
								962000000	4.90945	8.48075
								963000000	4.8988	8.46846
								964000000	4.89168	8.45981
								965000000	4.8817	8.44817
								966000000	4.87214	8.43554
								967000000	4.86135	8.42305
								968000000	4.84741	8.405
								969000000	4.84275	8.38973
								970000000	4.83671	8.37698
								971000000	4.82988	8.36458
								972000000	4.82159	8.3577
								973000000	4.80913	8.34426
								974000000	4.79945	8.32689
								975000000	4.79363	8.3114
								976000000	4.78299	8.30063
								977000000	4.77582	8.28657
								978000000	4.76692	8.27291
								979000000	4.75793	8.25727
								980000000	4.74647	8.23958
								981000000	4.74267	8.22169
								982000000	4.73988	8.20859
								983000000	4.73324	8.19715
								984000000	4.72544	8.18119
								985000000	4.71835	8.16643
								986000000	4.71229	8.14916
								987000000	4.71048	8.13203
								988000000	4.70943	8.12362
								989000000	4.70385	8.11111
								990000000	4.69941	8.09778
								991000000	4.69548	8.08569
								992000000	4.69593	8.07319
								993000000	4.69047	8.06475
								994000000	4.68329	8.05384
								995000000	4.67759	8.04127
								996000000	4.66984	8.03002
								997000000	4.66697	8.01519
								998000000	4.66545	8.00563
								999000000	4.65871	7.99807
								1000000000	4.65255	7.97872

## Sheet: Fig 8c
Figs 8a and 8b refers to measured data in Fig 7. Models refer to the parameters mentioned in the captions.
Fig 8d's model refers to the parameters mentioned in the captions.
Freq [Hz]	dσ'/df_norm	-d⍴' /df_norm	-⍴" [Ohm.m]
10	0.000968074	0.000658955	0.00180149
10.5925	0.00100797	0.000686857	0.00190823
11.2202	0.00104952	0.000715949	0.0020213
11.885	0.00109281	0.000746309	0.00214106
12.5893	0.00113784	0.000777948	0.00226791
13.3352	0.00118475	0.000810953	0.00240229
14.1254	0.00123361	0.000845385	0.00254462
14.9624	0.00128447	0.000881281	0.00269539
15.8489	0.00133744	0.000918731	0.00285509
16.788	0.00139262	0.000957809	0.00302425
17.7828	0.00145003	0.000998542	0.00320343
18.8365	0.00150985	0.00104105	0.00339323
19.9526	0.00157214	0.00108539	0.00359427
21.1349	0.001637	0.00113164	0.00380722
22.3872	0.00170454	0.0011799	0.00403279
23.7137	0.00177486	0.00123023	0.00427173
25.1189	0.0018481	0.00128275	0.00452481
26.6073	0.00192439	0.00133755	0.0047929
28.1838	0.0020038	0.00139471	0.00507686
29.8538	0.00208651	0.00145436	0.00537765
31.6228	0.00217265	0.00151661	0.00569625
33.4965	0.00226235	0.00158155	0.00603373
35.4813	0.00235576	0.00164933	0.0063912
37.5837	0.00245304	0.00172005	0.00676985
39.8107	0.00255434	0.00179385	0.00717093
42.1697	0.00265985	0.00187088	0.00759576
44.6684	0.00276973	0.00195127	0.00804577
47.3151	0.00288415	0.00203517	0.00852243
50.1187	0.00300332	0.00212275	0.00902732
53.0884	0.00312741	0.00221414	0.00956213
56.2341	0.00325668	0.00230956	0.0101286
59.5662	0.00339129	0.00240917	0.0107286
63.0957	0.00353146	0.00251312	0.0113642
66.8344	0.0036775	0.00262168	0.0120375
70.7946	0.00382953	0.00273497	0.0127506
74.9894	0.00398792	0.00285328	0.0135059
79.4328	0.00415287	0.0029768	0.014306
84.1395	0.00432466	0.00310577	0.0151534
89.1251	0.00450359	0.00324043	0.0160511
94.4061	0.00468995	0.00338105	0.0170019
100	0.00488405	0.00352789	0.0180091
105.925	0.00508622	0.00368124	0.0190759
112.202	0.00529679	0.0038414	0.0202058
118.85	0.00551611	0.00400866	0.0214027
125.893	0.00574456	0.00418336	0.0226705
133.352	0.0059825	0.00436583	0.0240133
141.254	0.00623035	0.00455643	0.0254357
149.624	0.00648851	0.00475553	0.0269422
158.489	0.00675742	0.00496352	0.028538
167.88	0.00703753	0.00518081	0.0302283
177.828	0.0073293	0.00540783	0.0320187
188.365	0.00763324	0.00564502	0.0339151
199.526	0.00794983	0.00589284	0.0359237
211.349	0.00827963	0.00615179	0.0380513
223.872	0.00862318	0.00642239	0.0403049
237.137	0.00898107	0.00670517	0.0426918
251.189	0.00935388	0.0070007	0.0452201
266.073	0.00974226	0.00730956	0.047898
281.838	0.0101469	0.00763237	0.0507345
298.538	0.0105684	0.00796979	0.0537388
316.228	0.0110075	0.00832249	0.056921
334.965	0.0114649	0.00869118	0.0602915
354.813	0.0119415	0.00907662	0.0638615
375.837	0.0124381	0.00947957	0.0676428
398.107	0.0129554	0.00990087	0.0716478
421.697	0.0134943	0.0103414	0.0758899
446.684	0.0140559	0.010802	0.080383
473.151	0.0146409	0.0112836	0.0851419
501.187	0.0152505	0.0117873	0.0901824
530.884	0.0158856	0.0123141	0.0955211
562.341	0.0165474	0.012865	0.101176
595.662	0.0172369	0.0134412	0.107165
630.957	0.0179554	0.0140439	0.113508
668.344	0.0187041	0.0146744	0.120226
707.946	0.0194841	0.015334	0.127342
749.894	0.020297	0.016024	0.134879
794.328	0.0211441	0.0167459	0.142861
841.395	0.0220268	0.0175012	0.151315
891.251	0.0229466	0.0182915	0.160269
944.061	0.0239052	0.0191185	0.169753
1000	0.0249041	0.019984	0.179796
1059.25	0.0259451	0.0208897	0.190434
1122.02	0.02703	0.0218376	0.2017
1188.5	0.0281607	0.0228297	0.213632
1258.93	0.0293391	0.0238682	0.226269
1333.52	0.0305672	0.0249553	0.239652
1412.54	0.0318472	0.0260933	0.253826
1496.24	0.0331812	0.0272846	0.268838
1584.89	0.0345717	0.0285319	0.284735
1678.8	0.036021	0.0298379	0.301571
1778.28	0.0375316	0.0312053	0.319402
1883.65	0.0391061	0.0326372	0.338284
1995.26	0.0407474	0.0341366	0.358281
2113.49	0.0424582	0.0357069	0.379458
2238.72	0.0442416	0.0373515	0.401884
2371.37	0.0461005	0.039074	0.425634
2511.89	0.0480384	0.0408782	0.450783
2660.73	0.0500586	0.0427681	0.477415
2818.38	0.0521647	0.0447477	0.505618
2985.38	0.0543602	0.0468216	0.535482
3162.28	0.0566491	0.0489943	0.567106
3349.65	0.0590355	0.0512706	0.600592
3548.13	0.0615234	0.0536557	0.636051
3758.37	0.0641174	0.0561547	0.673596
3981.07	0.0668219	0.0587732	0.713352
4216.97	0.0696417	0.0615172	0.755446
4466.84	0.0725819	0.0643928	0.800017
4731.51	0.0756476	0.0674063	0.847207
5011.87	0.0788444	0.0705645	0.897172
5308.84	0.0821778	0.0738746	0.950071
5623.41	0.0856538	0.077344	1.00608
5956.62	0.0892786	0.0809803	1.06537
6309.57	0.0930586	0.0847919	1.12814
6683.44	0.0970008	0.0887873	1.1946
7079.46	0.101112	0.0929755	1.26495
7498.94	0.1054	0.0973658	1.33942
7943.28	0.109872	0.101968	1.41824
8413.95	0.114536	0.106793	1.50169
8912.51	0.119401	0.111851	1.59001
9440.61	0.124476	0.117154	1.68349
10000	0.129769	0.122713	1.78243
10592.5	0.135291	0.128542	1.88714
11220.2	0.141051	0.134652	1.99796
11885	0.147061	0.141058	2.11523
12589.3	0.153331	0.147774	2.23932
13335.2	0.159873	0.154815	2.37063
14125.4	0.166699	0.162196	2.50956
14962.4	0.173821	0.169934	2.65655
15848.9	0.181255	0.178046	2.81204
16788	0.189012	0.186549	2.97654
17782.8	0.197109	0.195462	3.15053
18836.5	0.20556	0.204804	3.33455
19952.6	0.214382	0.214596	3.52916
21134.9	0.223592	0.224857	3.73495
22387.2	0.233208	0.235609	3.95254
23713.7	0.243249	0.246876	4.18257
25118.9	0.253735	0.258679	4.42573
26607.3	0.264687	0.271042	4.68273
28183.8	0.276126	0.283989	4.95431
29853.8	0.288076	0.297547	5.24125
31622.8	0.300562	0.311739	5.54437
33496.5	0.313607	0.326591	5.86452
35481.3	0.327241	0.34213	6.20256
37583.7	0.341489	0.358381	6.55943
39810.7	0.356382	0.375369	6.93606
42169.7	0.371949	0.39312	7.33343
44668.4	0.388221	0.411655	7.75256
47315.1	0.405231	0.430999	8.19448
50118.7	0.423011	0.451169	8.66023
53088.4	0.441592	0.472181	9.15091
56234.1	0.461008	0.494048	9.66758
59566.2	0.481289	0.516776	10.2113
63095.7	0.502462	0.540362	10.7833
66834.4	0.524551	0.564796	11.3844
70794.6	0.547577	0.590057	12.0158
74989.4	0.571548	0.616107	12.6785
79432.8	0.596465	0.642893	13.3733
84139.5	0.622312	0.670339	14.101
89125.1	0.649055	0.698343	14.8624
94406.1	0.676635	0.726775	15.6581
100000	0.704959	0.755467	16.4882
105925	0.733898	0.784213	17.3531
112202	0.763274	0.812757	18.2526
118850	0.792854	0.840799	19.1863
125893	0.822339	0.867984	20.1533
133352	0.851356	0.893906	21.1527
141254	0.879457	0.918111	22.1828
149624	0.906114	0.94011	23.2418
158489	0.930727	0.959392	24.3273
167880	0.95264	0.975451	25.4367
177828	0.971165	0.987816	26.5671
188365	0.985625	0.996092	27.7154
199526	0.995403	1	28.8786
211349	1	0.999422	30.0536
223872	0.999103	0.994433	31.2379
237137	0.992638	0.985317	32.4296
251189	0.98081	0.972565	33.6274
266073	0.964114	0.95685	34.8307
281838	0.943314	0.938968	36.04
298538	0.919384	0.919771	37.2565
316228	0.893425	0.900085	38.4819
334965	0.866562	0.88064	39.7183
354813	0.839844	0.862007	40.9678
375837	0.814164	0.844565	42.2323
398107	0.790202	0.828497	43.513
421697	0.768403	0.813798	44.8103
446684	0.748981	0.800317	46.1235
473151	0.731952	0.787793	47.4511
501187	0.717172	0.775902	48.7901
530884	0.704388	0.7643	50.137
562341	0.693284	0.752652	51.4869
595662	0.683514	0.740661	52.8346
630957	0.674738	0.728077	54.1742
668344	0.666639	0.714713	55.4993
707946	0.658938	0.700438	56.8034
749894	0.6514	0.685178	58.08
794328	0.643835	0.668913	59.3225
841395	0.636097	0.651664	60.5246
891251	0.628081	0.633488	61.6802
944061	0.619717	0.61447	62.7837
1e+06	0.610968	0.594716	63.8295
1.05925e+06	0.601822	0.574345	64.8128
1.12202e+06	0.592287	0.55348	65.729
1.1885e+06	0.582392	0.532252	66.574
1.25893e+06	0.572176	0.510785	67.3443
1.33352e+06	0.561691	0.489201	68.0364
1.41254e+06	0.550995	0.467613	68.6477
1.49624e+06	0.540152	0.446124	69.1756
1.58489e+06	0.529228	0.424828	69.618
1.6788e+06	0.518291	0.403809	69.9733
1.77828e+06	0.507411	0.383137	70.2399
1.88365e+06	0.496653	0.362875	70.4166
1.99526e+06	0.486083	0.343074	70.5027
2.11349e+06	0.475763	0.323775	70.4975
2.23872e+06	0.465751	0.305015	70.4006
2.37137e+06	0.456103	0.28682	70.2121
2.51189e+06	0.446869	0.269212	69.932
2.66073e+06	0.438095	0.252207	69.561
2.81838e+06	0.429821	0.235818	69.0999
2.98538e+06	0.422083	0.220053	68.5498
3.16228e+06	0.414914	0.204921	67.9123
3.34965e+06	0.408337	0.190424	67.1894
3.54813e+06	0.402374	0.176565	66.3833
3.75837e+06	0.39704	0.163346	65.4969
3.98107e+06	0.392342	0.150766	64.5333
4.21697e+06	0.388286	0.138825	63.4962
4.46684e+06	0.384867	0.127518	62.3898
4.73151e+06	0.382076	0.116842	61.2187
5.01187e+06	0.379896	0.10679	59.9877
5.30884e+06	0.378305	0.0973544	58.7022
5.62341e+06	0.377269	0.0885258	57.368
5.95662e+06	0.37675	0.080292	55.9911
6.30957e+06	0.376698	0.0726391	54.5776
6.68344e+06	0.377055	0.065551	53.1341
7.07946e+06	0.377752	0.0590094	51.667
7.49894e+06	0.378709	0.0529942	50.1829
7.94328e+06	0.379837	0.0474835	48.6882
8.41395e+06	0.381036	0.0424538	47.1893
8.91251e+06	0.382193	0.0378803	45.6925
9.44061e+06	0.383189	0.0337372	44.2036
1e+07	0.383895	0.0299981	42.7282
1.05925e+07	0.384174	0.0266361	41.2716
1.12202e+07	0.383889	0.0236243	39.8387
1.1885e+07	0.382898	0.0209359	38.4337
1.25893e+07	0.381065	0.0185446	37.0606
1.33352e+07	0.378263	0.016425	35.7227
1.41254e+07	0.374375	0.0145522	34.423
1.49624e+07	0.369305	0.0129029	33.1638
1.58489e+07	0.362981	0.0114544	31.9468
1.6788e+07	0.355357	0.0101857	30.7735
1.77828e+07	0.346425	0.00907702	29.6445
1.88365e+07	0.336206	0.00810985	28.5602
1.99526e+07	0.324763	0.00726718	27.5205
2.11349e+07	0.312194	0.00653337	26.5246
2.23872e+07	0.298628	0.00589411	25.5717
2.37137e+07	0.284226	0.00533647	24.6602
2.51189e+07	0.26917	0.00484878	23.7886
2.66073e+07	0.253659	0.00442063	22.9548
2.81838e+07	0.237897	0.00404281	22.1566
2.98538e+07	0.222089	0.00370728	21.3916
3.16228e+07	0.206429	0.00340706	20.6573
3.34965e+07	0.191097	0.0031362	19.9511
3.54813e+07	0.176252	0.00288973	19.2705
3.75837e+07	0.162026	0.00266354	18.613
3.98107e+07	0.148527	0.00245431	17.9763
4.21697e+07	0.135833	0.00225947	17.358
4.46684e+07	0.123997	0.00207703	16.7562
4.73151e+07	0.113048	0.00190555	16.1693
5.01187e+07	0.102991	0.00174401	15.5956
5.30884e+07	0.0938156	0.00159174	15.034
5.62341e+07	0.0854944	0.00144831	14.4836
5.95662e+07	0.0779894	0.00131348	13.9437
6.30957e+07	0.0712545	0.00118711	13.4138
6.68344e+07	0.065238	0.00106912	12.8939
7.07946e+07	0.0598856	0.000959417	12.384
7.49894e+07	0.0551421	0.000857916	11.8841
7.94328e+07	0.0509531	0.000764466	11.3946
8.41395e+07	0.0472661	0.000678867	10.9158
8.91251e+07	0.0440315	0.000600858	10.4483
9.44061e+07	0.0412033	0.000530124	9.99232
1e+08	0.0387391	-0.000330105	9.54843

## Sheet: Fig 9
Freq [Hz]	σ'eff [S/m]	σ" [S/m]
10	0.005	4.50373e-08
10.5925	0.005	4.77058e-08
11.2202	0.005	5.05324e-08
11.885	0.005	5.35264e-08
12.5893	0.005	5.66979e-08
13.3352	0.005	6.00572e-08
14.1254	0.005	6.36155e-08
14.9624	0.005	6.73847e-08
15.8489	0.005	7.13772e-08
16.788	0.005	7.56062e-08
17.7828	0.005	8.00858e-08
18.8365	0.005	8.48307e-08
19.9526	0.005	8.98568e-08
21.1349	0.005	9.51806e-08
22.3872	0.005	1.0082e-07
23.7137	0.005	1.06793e-07
25.1189	0.005	1.1312e-07
26.6073	0.005	1.19822e-07
28.1838	0.005	1.26921e-07
29.8538	0.005	1.34441e-07
31.6228	0.005	1.42406e-07
33.4965	0.005	1.50843e-07
35.4813	0.005	1.5978e-07
37.5837	0.005	1.69246e-07
39.8107	0.005	1.79273e-07
42.1697	0.005	1.89894e-07
44.6684	0.005	2.01144e-07
47.3151	0.005	2.13061e-07
50.1187	0.005	2.25683e-07
53.0884	0.005	2.39053e-07
56.2341	0.005	2.53215e-07
59.5662	0.005	2.68216e-07
63.0957	0.005	2.84106e-07
66.8344	0.005	3.00936e-07
70.7946	0.005	3.18764e-07
74.9894	0.005	3.37647e-07
79.4328	0.005	3.57649e-07
84.1395	0.005	3.78836e-07
89.1251	0.005	4.01278e-07
94.4061	0.005	4.25048e-07
100	0.005	4.50227e-07
105.925	0.005	4.76896e-07
112.202	0.005	5.05145e-07
118.85	0.005	5.35068e-07
125.893	0.005	5.66762e-07
133.352	0.005	6.00333e-07
141.254	0.005	6.35892e-07
149.624	0.005	6.73556e-07
158.489	0.005	7.13451e-07
167.88	0.005	7.55708e-07
177.828	0.005	8.00468e-07
188.365	0.005	8.47877e-07
199.526	0.005	8.98094e-07
211.349	0.005	9.51283e-07
223.872	0.005	1.00762e-06
237.137	0.005	1.0673e-06
251.189	0.005	1.1305e-06
266.073	0.005	1.19745e-06
281.838	0.005	1.26836e-06
298.538	0.005	1.34347e-06
316.228	0.005	1.42303e-06
334.965	0.005	1.50729e-06
354.813	0.005	1.59654e-06
375.837	0.005	1.69107e-06
398.107	0.005	1.7912e-06
421.697	0.005	1.89725e-06
446.684	0.005	2.00958e-06
473.151	0.00500001	2.12855e-06
501.187	0.00500001	2.25457e-06
530.884	0.00500001	2.38803e-06
562.341	0.00500001	2.5294e-06
595.662	0.00500001	2.67912e-06
630.957	0.00500001	2.83771e-06
668.344	0.00500001	3.00567e-06
707.946	0.00500001	3.18357e-06
749.894	0.00500001	3.37198e-06
794.328	0.00500001	3.57154e-06
841.395	0.00500001	3.7829e-06
891.251	0.00500002	4.00676e-06
944.061	0.00500002	4.24384e-06
1000	0.00500002	4.49495e-06
1059.25	0.00500002	4.76089e-06
1122.02	0.00500002	5.04255e-06
1188.5	0.00500002	5.34086e-06
1258.93	0.00500003	5.65679e-06
1333.52	0.00500003	5.99139e-06
1412.54	0.00500003	6.34576e-06
1496.24	0.00500004	6.72105e-06
1584.89	0.00500004	7.11851e-06
1678.8	0.00500004	7.53944e-06
1778.28	0.00500005	7.98522e-06
1883.65	0.00500005	8.45732e-06
1995.26	0.00500006	8.95728e-06
2113.49	0.00500007	9.48674e-06
2238.72	0.00500007	1.00474e-05
2371.37	0.00500008	1.06412e-05
2511.89	0.00500009	1.127e-05
2660.73	0.0050001	1.19359e-05
2818.38	0.00500011	1.26411e-05
2985.38	0.00500012	1.33878e-05
3162.28	0.00500013	1.41785e-05
3349.65	0.00500015	1.50158e-05
3548.13	0.00500016	1.59025e-05
3758.37	0.00500018	1.68413e-05
3981.07	0.0050002	1.78354e-05
4216.97	0.00500022	1.88881e-05
4466.84	0.00500024	2.00027e-05
4731.51	0.00500026	2.11828e-05
5011.87	0.00500029	2.24324e-05
5308.84	0.00500032	2.37554e-05
5623.41	0.00500036	2.51561e-05
5956.62	0.00500039	2.66392e-05
6309.57	0.00500043	2.82094e-05
6683.44	0.00500048	2.98717e-05
7079.46	0.00500053	3.16316e-05
7498.94	0.00500058	3.34947e-05
7943.28	0.00500064	3.54671e-05
8413.95	0.00500071	3.7555e-05
8912.51	0.00500079	3.97652e-05
9440.61	0.00500087	4.21049e-05
10000	0.00500096	4.45814e-05
10592.5	0.00500106	4.72028e-05
11220.2	0.00500117	4.99773e-05
11885	0.00500129	5.2914e-05
12589.3	0.00500142	5.6022e-05
13335.2	0.00500157	5.93114e-05
14125.4	0.00500174	6.27925e-05
14962.4	0.00500192	6.64763e-05
15848.9	0.00500212	7.03746e-05
16788	0.00500234	7.44995e-05
17782.8	0.00500258	7.88641e-05
18836.5	0.00500285	8.3482e-05
19952.6	0.00500315	8.83676e-05
21134.9	0.00500348	9.35363e-05
22387.2	0.00500384	9.9004e-05
23713.7	0.00500424	0.000104788
25118.9	0.00500468	0.000110905
26607.3	0.00500517	0.000117375
28183.8	0.00500571	0.000124217
29853.8	0.00500631	0.000131453
31622.8	0.00500697	0.000139103
33496.5	0.0050077	0.000147192
35481.3	0.00500851	0.000155743
37583.7	0.0050094	0.000164781
39810.7	0.00501039	0.000174333
42169.7	0.00501148	0.000184428
44668.4	0.00501268	0.000195093
47315.1	0.00501401	0.000206361
50118.7	0.00501549	0.000218262
53088.4	0.00501712	0.000230829
56234.1	0.00501892	0.000244098
59566.2	0.00502091	0.000258103
63095.7	0.00502311	0.000272882
66834.4	0.00502554	0.000288473
70794.6	0.00502824	0.000304915
74989.4	0.00503122	0.000322248
79432.8	0.00503451	0.000340513
84139.5	0.00503815	0.00035975
89125.1	0.00504217	0.000380001
94406.1	0.00504661	0.000401306
100000	0.00505152	0.000423705
105925	0.00505694	0.000447236
112202	0.00506291	0.000471935
118850	0.00506949	0.000497837
125893	0.00507672	0.000524969
133352	0.00508468	0.000553358
141254	0.0050934	0.000583023
149624	0.00510294	0.000613978
158489	0.00511336	0.000646231
167880	0.00512469	0.000679785
177828	0.00513697	0.000714634
188365	0.00515024	0.000750773
199526	0.0051645	0.000788191
211349	0.00517976	0.000826882
223872	0.00519599	0.000866844
237137	0.00521317	0.000908087
251189	0.00523125	0.000950636
266073	0.00525018	0.000994538
281838	0.00526989	0.00103986
298538	0.00529031	0.00108671
316228	0.00531139	0.0011352
334965	0.00533309	0.00118548
354813	0.00535539	0.00123773
375837	0.00537828	0.00129212
398107	0.00540179	0.00134885
421697	0.00542595	0.00140811
446684	0.00545084	0.00147009
473151	0.00547654	0.00153498
501187	0.00550315	0.00160296
530884	0.00553076	0.00167418
562341	0.00555948	0.00174882
595662	0.00558943	0.00182701
630957	0.00562071	0.00190889
668344	0.00565341	0.00199462
707946	0.00568764	0.00208432
749894	0.00572347	0.00217814
794328	0.00576099	0.00227621
841395	0.00580028	0.00237871
891251	0.00584139	0.00248577
944061	0.00588439	0.00259758
1e+06	0.00592933	0.00271432
1.05925e+06	0.00597627	0.00283619
1.12202e+06	0.00602523	0.00296341
1.1885e+06	0.00607628	0.00309621
1.25893e+06	0.00612945	0.00323484
1.33352e+06	0.00618479	0.00337959
1.41254e+06	0.00624233	0.00353074
1.49624e+06	0.00630211	0.00368861
1.58489e+06	0.00636419	0.00385356
1.6788e+06	0.00642863	0.00402594
1.77828e+06	0.00649547	0.00420617
1.88365e+06	0.00656478	0.00439465
1.99526e+06	0.00663664	0.00459184
2.11349e+06	0.00671114	0.00479823
2.23872e+06	0.00678838	0.00501433
2.37137e+06	0.00686848	0.00524068
2.51189e+06	0.00695156	0.00547785
2.66073e+06	0.00703779	0.00572646
2.81838e+06	0.00712733	0.00598713
2.98538e+06	0.00722039	0.00626055
3.16228e+06	0.00731718	0.00654742
3.34965e+06	0.00741797	0.00684846
3.54813e+06	0.00752304	0.00716446
3.75837e+06	0.00763271	0.0074962
3.98107e+06	0.00774734	0.00784451
4.21697e+06	0.00786732	0.00821024
4.46684e+06	0.0079931	0.00859427
4.73151e+06	0.00812516	0.00899749
5.01187e+06	0.00826403	0.00942083
5.30884e+06	0.00841028	0.00986519
5.62341e+06	0.00856456	0.0103315
5.95662e+06	0.00872753	0.0108208
6.30957e+06	0.00889992	0.0113339
6.68344e+06	0.0090825	0.0118717
7.07946e+06	0.00927608	0.0124352
7.49894e+06	0.0094815	0.0130252
7.94328e+06	0.00969966	0.0136425
8.41395e+06	0.00993142	0.014288
8.91251e+06	0.0101777	0.0149623
9.44061e+06	0.0104394	0.0156662
1e+07	0.0107172	0.0164002
1.05925e+07	0.0110121	0.0171649
1.12202e+07	0.0113247	0.0179607
1.1885e+07	0.0116556	0.018788
1.25893e+07	0.0120052	0.0196473
1.33352e+07	0.0123737	0.0205388
1.41254e+07	0.0127612	0.021463
1.49624e+07	0.0131674	0.0224202
1.58489e+07	0.0135919	0.0234109
1.6788e+07	0.0140338	0.0244357
1.77828e+07	0.014492	0.0254956
1.88365e+07	0.0149653	0.0265915
1.99526e+07	0.0154517	0.027725
2.11349e+07	0.0159495	0.0288979
2.23872e+07	0.0164564	0.0301124
2.37137e+07	0.0169699	0.0313715
2.51189e+07	0.0174877	0.0326785
2.66073e+07	0.018007	0.0340375
2.81838e+07	0.0185255	0.035453
2.98538e+07	0.0190405	0.0369304
3.16228e+07	0.0195498	0.0384756
3.34965e+07	0.0200513	0.0400949
3.54813e+07	0.020543	0.0417956
3.75837e+07	0.0210234	0.0435851
3.98107e+07	0.0214912	0.0454716
4.21697e+07	0.0219454	0.0474636
4.46684e+07	0.0223854	0.0495702
4.73151e+07	0.0228108	0.0518008
5.01187e+07	0.0232217	0.054165
5.30884e+07	0.0236182	0.0566731
5.62341e+07	0.0240008	0.0593356
5.95662e+07	0.0243701	0.0621633
6.30957e+07	0.024727	0.0651676
6.68344e+07	0.0250723	0.0683601
7.07946e+07	0.0254073	0.0717531
7.49894e+07	0.0257329	0.0753592
7.94328e+07	0.0260506	0.0791915
8.41395e+07	0.0263615	0.083264
8.91251e+07	0.026667	0.0875909
9.44061e+07	0.0269684	0.0921876
1e+08	0.0272672	0.0970698
1.05925e+08	0.0275648	0.102254
1.12202e+08	0.0278626	0.107759
1.1885e+08	0.0281622	0.113602
1.25893e+08	0.028465	0.119803
1.33352e+08	0.0287726	0.126383
1.41254e+08	0.0290867	0.133364
1.49624e+08	0.029409	0.140769
1.58489e+08	0.0297414	0.148622
1.6788e+08	0.0300858	0.15695
1.77828e+08	0.0304442	0.16578
1.88365e+08	0.0308189	0.175141
1.99526e+08	0.0312123	0.185064
2.11349e+08	0.0316271	0.195582
2.23872e+08	0.0320661	0.206729
2.37137e+08	0.0325326	0.218541
2.51189e+08	0.03303	0.231059
2.66073e+08	0.0335621	0.244322
2.81838e+08	0.0341333	0.258375
2.98538e+08	0.0347483	0.273263
3.16228e+08	0.0354124	0.289035
3.34965e+08	0.0361315	0.305743
3.54813e+08	0.0369122	0.323442
3.75837e+08	0.0377618	0.342189
3.98107e+08	0.0386884	0.362046
4.21697e+08	0.0397014	0.383079
4.46684e+08	0.0408109	0.405354
4.73151e+08	0.0420284	0.428946
5.01187e+08	0.0433668	0.453931
5.30884e+08	0.0448404	0.48039
5.62341e+08	0.0464653	0.508409
5.95662e+08	0.0482597	0.538079
6.30957e+08	0.0502436	0.569497
6.68344e+08	0.0524396	0.602763
7.07946e+08	0.0548732	0.637984
7.49894e+08	0.0575728	0.675274
7.94328e+08	0.06057	0.714753
8.41395e+08	0.0639005	0.756545
8.91251e+08	0.0676041	0.800783
9.44061e+08	0.0717254	0.847607
1e+09	0.0763143	0.897165
